# Supplementary material for: TRmir: A Comprehensive Resource for Human Transcriptional Regulatory Information of MiRNAs
Source: Front Genet. 2022 Feb 4;13:808950. doi: 10.3389/fgene.2022.808950 (PMC8854293; doi:10.3389/fgene.2022.808950)
Supplement: Supplementary file 1 [file Table2.XLS]

## Sheet: Sheet1
GSMID	Biosample_Type	Biosample_Name	File	Sourcs
GSM1713290	Primary Cell	CD34+CD43+	GSM1713290_peaks.bed	NCBI_ATAC_0038
GSM2011177	Cell Line	FL3	GSM2011177_peaks.bed	NCBI_ATAC_0023
GSM3094771	Cell Line	H1	GSM3094771_peaks.bed	NCBI_ATAC_0018
GSM3067774	Cell Line	HAEC	GSM3067774_peaks.bed	NCBI_ATAC_0010
GSM3004532	Cell Line	ALL-SIL	GSM3004532_peaks.bed	NCBI_ATAC_0002
GSM2746628	Cell Line	786-O	GSM2746628_peaks.bed	NCBI_ATAC_0001
GSM2406695	Primary Cell	GBM	79187_sort_peaks.narrowPeak.bed	Cistrome_ATAC_1029
GSM2425094	Stem Cell	SSEA4+_SSC	79298_sort_peaks.narrowPeak.bed	Cistrome_ATAC_1022
GSM2365849	Primary Cell	CD8 T cells	78931_sort_peaks.narrowPeak.bed	Cistrome_ATAC_1013
GSM2325686	Primary Cell	monocytes	78854_sort_peaks.narrowPeak.bed	Cistrome_ATAC_1000
GSM2306492	Stem Cell	hESC	78395_sort_peaks.narrowPeak.bed	Cistrome_ATAC_0984
GSM2218790	Primary Cell	foreskin-fibroblast	66028_sort_peaks.narrowPeak.bed	Cistrome_ATAC_0980
GSM2705236	Primary Cell	CCRF-CEM SLFN11-knockout	79808_sort_peaks.narrowPeak.bed	Cistrome_ATAC_0968
GSM2705233	Cell Line	CCRF-CEM	79795_sort_peaks.narrowPeak.bed	Cistrome_ATAC_0965
GSM2048323	Primary Cell	natural-killer-cell	65731_sort_peaks.narrowPeak.bed	Cistrome_ATAC_0951
GSM2048320	Primary Cell	ILC1	65730_sort_peaks.narrowPeak.bed	Cistrome_ATAC_0950
GSM2035705	Primary Cell	EB-HSPC	65302_sort_peaks.narrowPeak.bed	Cistrome_ATAC_0945
GSM1972162	Primary Cell	neutrophil	65293_sort_peaks.narrowPeak.bed	Cistrome_ATAC_0944
GSM1939571	Cell Line	HUDEP-2	65281_sort_peaks.narrowPeak.bed	Cistrome_ATAC_0932
GSM1888534	Primary Cell	HSPCs	61828_sort_peaks.narrowPeak.bed	Cistrome_ATAC_0917
GSM2863033	Primary Cell	TREG CD4+ T cell	80544_sort_peaks.narrowPeak.bed	Cistrome_ATAC_0916
GSM2863018	Primary Cell	Naive CD4+ T-cell	80436_sort_peaks.narrowPeak.bed	Cistrome_ATAC_0911
GSM2856811	Primary Cell	NHBEC	80435_sort_peaks.narrowPeak.bed	Cistrome_ATAC_0910
GSM2856800	Primary Cell	AAEC	80431_sort_peaks.narrowPeak.bed	Cistrome_ATAC_0906
GSM2710928	Primary Cell	YF-X	80181_sort_peaks.narrowPeak.bed	Cistrome_ATAC_0894
GSM2710927	Primary Cell	YF-HW	80146_sort_peaks.narrowPeak.bed	Cistrome_ATAC_0893
GSM2710915	Primary Cell	YF-M15	79852_sort_peaks.narrowPeak.bed	Cistrome_ATAC_0881
GSM2705081	Primary Cell	Treg cell	79715_sort_peaks.narrowPeak.bed	Cistrome_ATAC_0875
GSM2705065	Primary Cell	Naive T-cell	79703_sort_peaks.narrowPeak.bed	Cistrome_ATAC_0865
GSM2702719	Primary Cell	B_cells	79702_sort_peaks.narrowPeak.bed	Cistrome_ATAC_0864
GSM2285680	Primary Cell	CD4-positive_Tcells	78364_sort_peaks.narrowPeak.bed	Cistrome_ATAC_0816
GSM2083805	Primary Cell	Neutrophil_LPS	65972_sort_peaks.narrowPeak.bed	Cistrome_ATAC_0649
GSM2083783	Primary Cell	macrophage	65950_sort_peaks.narrowPeak.bed	Cistrome_ATAC_0627
GSM2898851	Stem Cell	iPSC-CM	81125_sort_peaks.narrowPeak.bed	Cistrome_ATAC_0600
GSM2898830	Stem Cell	iPSC	80836_sort_peaks.narrowPeak.bed	Cistrome_ATAC_0579
GSM1876032	Tissue	Artery	61825_sort_peaks.narrowPeak.bed	Cistrome_ATAC_0528
GSM1876025	Other	HCASMC	61694_sort_peaks.narrowPeak.bed	Cistrome_ATAC_0521
GSM1832759	Primary Cell	CD19+ B cells	61688_sort_peaks.narrowPeak.bed	Cistrome_ATAC_0516
GSM1820082	Induced pluripotent stem cell line	Cortical NSC	61668_sort_peaks.narrowPeak.bed	Cistrome_ATAC_0505
GSM1817207	Stem Cell	ipsc_WT33	61664_sort_peaks.narrowPeak.bed	Cistrome_ATAC_0502
GSM1817204	Stem Cell	ipsc_ADRC40	61661_sort_peaks.narrowPeak.bed	Cistrome_ATAC_0499
GSM1708269	Other	PBMCs	61659_sort_peaks.narrowPeak.bed	Cistrome_ATAC_0497
GSM1662258	Other	fibroblasts	61528_sort_peaks.narrowPeak.bed	Cistrome_ATAC_0485
GSM1662257	Other	CEC	61527_sort_peaks.narrowPeak.bed	Cistrome_ATAC_0484
GSM1662250	Other	6TFs	61492_sort_peaks.narrowPeak.bed	Cistrome_ATAC_0477
GSM1645709	Primary Cell	CTRL	61416_sort_peaks.narrowPeak.bed	Cistrome_ATAC_0472
GSM1565735	Primary Cell	DC_NI	59754_sort_peaks.narrowPeak.bed	Cistrome_ATAC_0471
GSM1565734	Primary Cell	DC_MTB	59753_sort_peaks.narrowPeak.bed	Cistrome_ATAC_0470
GSM2705075	Primary Cell	Th17	80751_sort_peaks.narrowPeak.bed	Cistrome_ATAC_0412
GSM2863021	Primary Cell	Th1	80147_sort_peaks.narrowPeak.bed	Cistrome_ATAC_0405
GSM2306496	Primary Cell	Th2	65919_sort_peaks.narrowPeak.bed	Cistrome_ATAC_0391
GSM2035768	Cell Line	NHEK	61592_sort_peaks.narrowPeak.bed	Cistrome_ATAC_0378
GSM2575301	Cell Line	WM989	66051_sort_peaks.narrowPeak.bed	Cistrome_ATAC_0364
GSM1818001	Cell Line	UCH2	61498_sort_peaks.narrowPeak.bed	Cistrome_ATAC_0359
GSM2719874	Cell Line	TOV-21G	79244_sort_peaks.narrowPeak.bed	Cistrome_ATAC_0358
GSM2710943	Cell Line	T_T	80208_sort_peaks.narrowPeak.bed	Cistrome_ATAC_0349
GSM2845470	Cell Line	RUES2	80593_sort_peaks.narrowPeak.bed	Cistrome_ATAC_0348
GSM1602246	Cell Line	Rj2_2_5	59674_sort_peaks.narrowPeak.bed	Cistrome_ATAC_0340
GSM2702715	Cell Line	P3HR-1	80916_sort_peaks.narrowPeak.bed	Cistrome_ATAC_0337
GSM2147621	Cell Line	NJH29	61649_sort_peaks.narrowPeak.bed	Cistrome_ATAC_0334
GSM1818000	Cell Line	MUGCHOR	61497_sort_peaks.narrowPeak.bed	Cistrome_ATAC_0333
GSM2098984	Cell Line	HFF	65840_sort_peaks.narrowPeak.bed	Cistrome_ATAC_0327
GSM2434317	Cell Line	CEM	65338_sort_peaks.narrowPeak.bed	Cistrome_ATAC_0326
GSM2264805	Cell Line	C15	80348_sort_peaks.narrowPeak.bed	Cistrome_ATAC_0311
GSM2113544	Cell Line	BE2C	61618_sort_peaks.narrowPeak.bed	Cistrome_ATAC_0307
GSM2476340	Cell Line	501-Mel	80250_sort_peaks.narrowPeak.bed	Cistrome_ATAC_0306
GSM2199920	Cell Line	9_4	78242_sort_peaks.narrowPeak.bed	Cistrome_ATAC_0305
GSM2544228	Cell Line	THP-1	65800_sort_peaks.narrowPeak.bed	Cistrome_ATAC_0292
GSM2644562	Cell Line	T-47D	80555_sort_peaks.narrowPeak.bed	Cistrome_ATAC_0284
GSM2700773	Cell Line	SK-N-AS	80999_sort_peaks.narrowPeak.bed	Cistrome_ATAC_0272
GSM2476339	Cell Line	SKmel147	79020_sort_peaks.narrowPeak.bed	Cistrome_ATAC_0271
GSM2700775	Cell Line	SH-SY5Y	80998_sort_peaks.narrowPeak.bed	Cistrome_ATAC_0270
GSM2113547	Cell Line	SH-EP	61698_sort_peaks.narrowPeak.bed	Cistrome_ATAC_0269
GSM1602243	Cell Line	Raji	59671_sort_peaks.narrowPeak.bed	Cistrome_ATAC_0267
GSM2692562	Cell Line	PC-9	80505_sort_peaks.narrowPeak.bed	Cistrome_ATAC_0263
GSM2113546	Cell Line	NGP	61648_sort_peaks.narrowPeak.bed	Cistrome_ATAC_0241
GSM2147623	Cell Line	NCI-H524	61718_sort_peaks.narrowPeak.bed	Cistrome_ATAC_0235
GSM2700774	Cell Line	NB69	80997_sort_peaks.narrowPeak.bed	Cistrome_ATAC_0234
GSM2464388	Cell Line	NB4	65609_sort_peaks.narrowPeak.bed	Cistrome_ATAC_0228
GSM2243036	Cell Line	MOLM14	65307_sort_peaks.narrowPeak.bed	Cistrome_ATAC_0227
GSM2113548	Cell Line	MM1S	61823_sort_peaks.narrowPeak.bed	Cistrome_ATAC_0226
GSM1855976	Cell Line	MDA-MB-231	61703_sort_peaks.narrowPeak.bed	Cistrome_ATAC_0214
GSM2714247	Cell Line	MCF-7	81060_sort_peaks.narrowPeak.bed	Cistrome_ATAC_0213
GSM2357380	Cell Line	MCF-10A	65390_sort_peaks.narrowPeak.bed	Cistrome_ATAC_0205
GSM1708260	Cell Line	LNCaP	78557_sort_peaks.narrowPeak.bed	Cistrome_ATAC_0204
GSM2898861	Cell Line	LCL	80808_sort_peaks.narrowPeak.bed	Cistrome_ATAC_0186
GSM2113545	Cell Line	kelly	61625_sort_peaks.narrowPeak.bed	Cistrome_ATAC_0169
GSM2856213	Cell Line	K562	80756_sort_peaks.narrowPeak.bed	Cistrome_ATAC_0168
GSM2411163	Cell Line	Jurkat	78819_sort_peaks.narrowPeak.bed	Cistrome_ATAC_0135
GSM2676822	Cell Line	J-Lat-A72	79016_sort_peaks.narrowPeak.bed	Cistrome_ATAC_0126
GSM2394396	Cell Line	JHU-06	80155_sort_peaks.narrowPeak.bed	Cistrome_ATAC_0119
GSM2977489	Cell Line	HUES64	79555_sort_peaks.narrowPeak.bed	Cistrome_ATAC_0113
GSM1972148	Cell Line	HT1080	65255_sort_peaks.narrowPeak.bed	Cistrome_ATAC_0109
GSM2083756	Cell Line	HL-60	66171_sort_peaks.narrowPeak.bed	Cistrome_ATAC_0102
GSM2643630	Cell Line	HEK293T	79294_sort_peaks.narrowPeak.bed	Cistrome_ATAC_0095
GSM2719731	Cell Line	HCT116	81122_sort_peaks.narrowPeak.bed	Cistrome_ATAC_0094
GSM2439557	Cell Line	HCC1806	65720_sort_peaks.narrowPeak.bed	Cistrome_ATAC_0083
GSM2035778	Cell Line	HaCaT	78536_sort_peaks.narrowPeak.bed	Cistrome_ATAC_0082
GSM2425099	Cell Line	H9	80617_sort_peaks.narrowPeak.bed	Cistrome_ATAC_0069
GSM2257293	Cell Line	H7	78435_sort_peaks.narrowPeak.bed	Cistrome_ATAC_0068
GSM2668125	Cell Line	GM12878	79082_sort_peaks.narrowPeak.bed	Cistrome_ATAC_0053
GSM2722106	Cell Line	GM02171	79417_sort_peaks.narrowPeak.bed	Cistrome_ATAC_0030
GSM2243034	Cell Line	Gen2-2	65309_sort_peaks.narrowPeak.bed	Cistrome_ATAC_0024
GSM2243033	Cell Line	CAL-1	65310_sort_peaks.narrowPeak.bed	Cistrome_ATAC_0023
GSM2174882	Cell Line	BJ	65329_sort_peaks.narrowPeak.bed	Cistrome_ATAC_0001
	Tissue	Uterus		ATAC_TCGA_UCEC
	Tissue	Thyroid gland		ATAC_TCGA_THCA
	Tissue	Testis		ATAC_TCGA_TGCT
	Tissue	Stomach		ATAC_TCGA_STAD
	Tissue	Skin		ATAC_TCGA_SKCM
	Tissue	Prostate		ATAC_TCGA_PRAD
	Tissue	Kidney		ATAC_TCGA_PCPG
	Tissue	Other		ATAC_TCGA_MESO
	Tissue	Lung		ATAC_TCGA_LUSC
	Tissue	Lung		ATAC_TCGA_LUAD
	Tissue	Liver		ATAC_TCGA_LIHC
	Tissue	Brain		ATAC_TCGA_LGG
	Tissue	Kidney		ATAC_TCGA_KIRP
	Tissue	Kidney		ATAC_TCGA_KIRC
	Tissue	Head and neck		ATAC_TCGA_HNSC
	Tissue	Brain		ATAC_TCGA_GBM
	Tissue	Esophagus		ATAC_TCGA_ESCA
	Tissue	Colon		ATAC_TCGA_COAD
	Tissue	biliary tract		ATAC_TCGA_CHOL
	Tissue	Cervix		ATAC_TCGA_CESC
	Tissue	Breast		ATAC_TCGA_BRCA
	Tissue	Urinary bladder		ATAC_TCGA_BLCA
	Tissue	Kidney		ATAC_TCGA_ACC
