# Supplementary material for: TRmir: A Comprehensive Resource for Human Transcriptional Regulatory Information of MiRNAs
Source: Front Genet. 2022 Feb 4;13:808950. doi: 10.3389/fgene.2022.808950 (PMC8854293; doi:10.3389/fgene.2022.808950)
Supplement: Supplementary file 3 [file Table4.CSV]

TF	TRmir	Transmir	intersect	P-value
NFYB	429	395	250	1.26E-78
NFYA	371	401	228	1.06E-73
THAP11	94	81	59	3.01E-65
ETS1	580	675	385	1.73E-57
EGR1	668	825	474	1.60E-49
E2F1	864	935	606	8.61E-36
IRF1	833	666	452	6.52E-35
MBD3	910	812	563	1.43E-34
RARA	820	565	391	1.37E-33
MXI1	873	703	485	2.14E-33
TBP	813	752	482	6.83E-32
TAF1	903	912	608	7.44E-32
BRCA1	502	250	154	5.24E-30
E2F4	806	419	300	7.83E-30
MYCN	728	742	434	1.74E-29
NFE2	850	669	449	4.84E-29
ELF1	904	863	572	9.83E-27
HOXA6	646	177	134	1.19E-26
YY1	930	788	543	1.25E-26
KLF1	854	775	498	4.60E-25
BHLHE40	720	532	324	1.41E-24
FLI1	945	880	596	5.09E-24
GABPA	852	764	489	5.30E-24
NRF1	865	659	436	8.78E-23
TP63	197	275	85	4.67E-22
SP1	935	977	636	9.81E-21
ATF2	784	373	252	1.74E-20
NFYC	400	75	53	1.47E-18
CREB1	902	941	592	3.03E-18
EBF1	613	565	287	3.74E-18
KMT2A	934	635	437	3.83E-18
GATA6	337	186	86	4.58E-18
KMT2D	341	628	197	5.25E-18
MYB	865	648	416	4.24E-17
NFKB2	424	144	81	6.85E-17
ZNF143	901	827	527	8.53E-17
CREBBP	631	440	235	1.45E-15
SREBF1	225	80	39	3.15E-15
TRIM28	835	946	548	5.40E-15
FOXK1	361	50	36	9.43E-15
CBFB	923	395	282	1.20E-14
E2F3	748	211	145	2.42E-14
ARNTL	308	805	207	2.66E-14
GATA1	859	782	476	2.95E-14
ESRRA	423	145	77	3.18E-14
RUNX1T1	746	287	185	3.79E-14
PML	434	419	168	4.50E-14
MYOD1	195	319	79	5.18E-14
KDM6A	424	103	60	1.60E-13
USF2	586	265	145	3.34E-13
TFAP4	890	705	445	4.57E-13
SP2	872	311	217	8.49E-13
RFX5	733	230	150	8.73E-13
NCOR1	518	117	72	9.44E-13
POU2F2	809	339	220	2.26E-12
RELA	943	886	566	4.21E-12
HOXA4	763	162	114	1.11E-11
ERG	930	1169	708	2.38E-11
IRF2	10	29	7	2.40E-11
HIF1A	483	1120	378	2.46E-11
BPTF	488	58	41	2.61E-11
ZBTB7A	918	537	355	3.24E-11
RBPJ	723	164	110	4.81E-11
LYL1	211	143	46	6.90E-11
ELF3	795	283	183	7.55E-11
NR1H2	361	67	38	1.25E-10
CEBPZ	93	14	10	1.37E-10
BCL6	828	460	284	1.59E-10
ZFP42	85	29	13	1.94E-10
ZBTB33	812	142	104	2.27E-10
AHR	22	122	13	2.32E-10
ATF1	806	186	129	2.92E-10
GATA4	672	406	216	3.28E-10
ELK4	15	65	9	4.53E-10
BDP1	7	5	4	5.23E-10
MAZ	928	889	552	7.10E-10
ETV5	484	57	38	1.68E-09
ATF3	947	353	247	2.15E-09
RUNX1	943	1152	701	2.59E-09
KLF6	604	38	31	6.81E-09
HNF1B	30	53	10	7.41E-09
UBTF	261	178	56	9.66E-09
FOXA2	165	538	86	1.19E-08
KDM5C	282	25	17	1.25E-08
SRF	906	641	399	3.01E-08
IRF4	544	181	92	3.36E-08
NR5A2	69	11	7	4.15E-08
TAL1	902	834	501	7.06E-08
PAX5	821	269	171	7.28E-08
MYC	961	1186	726	8.12E-08
CEBPD	225	195	52	8.22E-08
ARID3A	60	62	13	8.63E-08
REST	938	619	396	1.10E-07
ELK1	723	124	81	1.54E-07
KLF5	834	285	180	2.77E-07
CHD1	647	117	71	3.65E-07
PBX3	882	443	277	3.69E-07
NFKB1	790	335	198	3.99E-07
AFF4	609	130	74	4.21E-07
SOX9	301	115	42	6.00E-07
PRDM14	24	41	7	7.62E-07
SMC3	893	473	294	1.61E-06
PPARG	572	362	161	1.75E-06
GMEB2	527	53	33	2.31E-06
TCF7L2	863	524	312	2.88E-06
TFAP2C	916	819	492	3.25E-06
ZNF76	817	79	58	3.64E-06
ZNF84	99	6	5	3.65E-06
USF1	910	582	358	4.60E-06
TCF12	946	926	565	6.07E-06
EP400	656	81	51	6.53E-06
NFE2L2	524	178	82	6.78E-06
TP73	298	98	35	8.25E-06
JUND	842	821	455	8.78E-06
ZNF280D	383	16	12	1.22E-05
BACH1	524	112	56	1.23E-05
HSF1	898	167	115	1.26E-05
KMT2C	391	133	52	1.37E-05
RCOR1	202	338	64	2.02E-05
CEBPA	614	325	151	2.43E-05
BARX1	251	14	9	3.21E-05
MITF	768	152	93	3.84E-05
HNF4A	186	285	52	4.26E-05
ZNF263	842	395	232	4.47E-05
CTCFL	51	862	40	4.50E-05
ZNF83	696	40	29	5.37E-05
JUN	893	695	407	8.19E-05
ZBTB17	916	84	62	0.000141386
NR2C2	764	81	53	0.000155748
HOXB13	140	67	15	0.00023544
ETV1	699	117	67	0.000269935
STAT1	123	924	86	0.000290313
GATA3	938	928	552	0.000322145
FOXM1	617	225	106	0.000352019
MAX	960	1316	778	0.000598287
VDR	775	181	104	0.000724785
TEAD1	387	136	47	0.000904038
STAT2	359	29	14	0.001037548
MAFK	98	317	31	0.001195669
FOSL2	686	371	177	0.001253641
HES1	418	7	6	0.001258054
HAND2	23	98	6	0.001498991
MNT	584	6	6	0.001710437
SETDB1	275	68	21	0.001717793
EP300	944	1252	728	0.001989142
RB1	519	67	32	0.002235586
POU3F2	6	1	1	0.003562945
TCF4	853	479	268	0.003580599
STAT3	917	720	419	0.004441227
TFAP2A	11	824	10	0.004695191
SNAPC4	2	4	1	0.00474636
NR1H3	600	164	74	0.005298474
TP53	858	561	311	0.005339534
FOXP2	703	42	26	0.006107754
E2F8	368	12	7	0.006396319
GLI2	849	43	30	0.007318223
ZBTB16	83	37	6	0.008121493
GRHL2	635	300	132	0.008183991
ATF4	507	82	35	0.009000463
CEBPB	832	902	470	0.009849181
BATF	322	195	50	0.010576235
KLF3	89	4	2	0.015458959
PROX1	13	26	2	0.016110069
CDX2	26	36	3	0.016646664
PITX3	626	36	20	0.0178421
ZBTB10	158	3	2	0.024633879
MEF2A	406	119	38	0.027493131
FOSL1	803	297	157	0.028462952
EZH2	906	571	326	0.029321435
ZKSCAN1	510	24	12	0.032718632
E2F7	359	26	10	0.033946473
ZEB1	684	164	78	0.034825172
KLF4	645	110	51	0.045781465
