# Supplementary material for: TRmir: A Comprehensive Resource for Human Transcriptional Regulatory Information of MiRNAs
Source: Front Genet. 2022 Feb 4;13:808950. doi: 10.3389/fgene.2022.808950 (PMC8854293; doi:10.3389/fgene.2022.808950)
Supplement: Supplementary file 4 [file Table3.CSV]

Source	tissue
3D_4DGenome_001	Kidney	293Trex
3D_4DGenome_002	Lung	A549
3D_4DGenome_003	Other	BPES
3D_4DGenome_004	Brain	Brain
3D_4DGenome_005	Breast	breast-epithelium
3D_4DGenome_006	Colon	Caco-2
3D_4DGenome_007	Blood	CD34
3D_4DGenome_008	Blood	CD4 Memory
3D_4DGenome_009	Blood	CD4 Naive
3D_4DGenome_010	Blood	CD4 T cells
3D_4DGenome_011	Blood	CD8 Naive
3D_4DGenome_012	soft_tissue	Chondrocyte
3D_4DGenome_013	Blood	Erythroid progenitor
3D_4DGenome_014	Foreskin	Foreskin fibroblast
3D_4DGenome_015	Foreskin	foreskin-keratinocyte
3D_4DGenome_016	Foreskin	Foreskin melanocyte
3D_4DGenome_017	Blood	GM12878
3D_4DGenome_018	Embryo	H1
3D_4DGenome_019	Embryo	H1
3D_4DGenome_020	Embryo	H1
3D_4DGenome_021	Embryo	H1
3D_4DGenome_022	Embryo	H1
3D_4DGenome_023	Breast	HCC1954
3D_4DGenome_024	Colon	HCT116
3D_4DGenome_025	Cervix	HeLa-S3
3D_4DGenome_026	Uterus	HEP
3D_4DGenome_027	kidney	HK-2
3D_4DGenome_028	Breast	HMEC
3D_4DGenome_029	Other	HSMM
3D_4DGenome_030	Umbilical vein	HUVEC
3D_4DGenome_031	Lung	IMR-90
3D_4DGenome_032	Embryo	iPS-DF-19.11
3D_4DGenome_033	Embryo	iPS-DF-6.9
3D_4DGenome_034	Pancreatic	Pancreatic_islets
3D_4DGenome_035	Bone Marrow	Jurkat
3D_4DGenome_036	Bone Marrow	K562
3D_4DGenome_037	lymphoid_tissue	Lymphoblastoid
3D_4DGenome_038	lymphoid_tissue	Lymphoma
3D_4DGenome_039	Breast	MCF-7
3D_4DGenome_040	Muscle	myoblast
3D_4DGenome_042	Skin	NHEK
3D_4DGenome_043	Skin	NHLF
3D_4DGenome_044	Other	NT2
3D_4DGenome_045	Pancreatic	PANC-1
3D_4DGenome_046	Other	PEL cell
3D_4DGenome_047	Foreskin	skin fibroblast
3D_4DGenome_048	adrenal gland	SW13
3D_4DGenome_049	Blood	T-cell
3D_4DGenome_050	Testis	testis
3D_4DGenome_051	Blood	THP-1
3D_4DGenome_052	Bone	U2OS
3D_4DGenome_053	Blood	U937
3D_4DGenome_054	Esophagus	TE7
3D_Genome_Browser_001	Embryo	hESC
3D_Genome_Browser_002	Breast	HMEC
3D_Genome_Browser_003	Lung	A549
3D_Genome_Browser_004	Brain	astrocyte
3D_Genome_Browser_005	kidney	caki-2
3D_Genome_Browser_006	Other	G401
3D_Genome_Browser_007	Liver	HepG2
3D_Genome_Browser_008	Prostate	LNCaP
3D_Genome_Browser_009	Lung	NCI-H460
3D_Genome_Browser_010	Pancreatic	PANC-1
3D_Genome_Browser_011	Skin	RPMI-7951
3D_Genome_Browser_012	Skin	SKMEL5
3D_Genome_Browser_013	Colon	HCT116
3D_Genome_Browser_014	Colon	HCT116
3D_Genome_Browser_015	Lung	IMR-90
3D_Genome_Browser_016	Artery	aorta
3D_Genome_Browser_017	Liver	Liver
3D_Genome_Browser_018	Thymus	thymus
3D_Genome_Browser_019	Brain	Brain
3D_Genome_Browser_020	Blood	GM12878
3D_Genome_Browser_021	Breast	HMEC
3D_Genome_Browser_022	Umbilical vein	HUVEC
3D_Genome_Browser_023	Bone Marrow	K562
3D_Genome_Browser_024	Skin	NHEK
3D_Genome_Browser_025	Foreskin	keratinocyte
3D_Genome_Browser_026	Foreskin	keratinocyte
3D_Genome_Browser_027	Foreskin	keratinocyte
3D_Genome_Browser_028	Adrenal gland	adrenal-gland
3D_Genome_Browser_029	Urinary bladder	urinary bladder
3D_Genome_Browser_030	Brain	hippocampus
3D_Genome_Browser_031	Lung	Lung
3D_Genome_Browser_032	Uterus	ovary
3D_Genome_Browser_033	Pancreatic	Pancreas
3D_Genome_Browser_034	Muscle	psoas-muscle
3D_Genome_Browser_035	Spleen	spleen
3D_Genome_Browser_036	Brain	Brain
3D_OncoBase_001	Embryo	ES-I3
3D_OncoBase_002	Embryo	ES-WA7
3D_OncoBase_003	Embryo	H1
3D_OncoBase_004	Embryo	H1
3D_OncoBase_005	Embryo	H1
3D_OncoBase_006	Embryo	H1
3D_OncoBase_007	Embryo	H1
3D_OncoBase_008	Embryo	H9
3D_OncoBase_009	Embryo	H9
3D_OncoBase_010	Embryo	H9
3D_OncoBase_011	Embryo	hESC-Derived-CD184+-Endoderm-Cultured-Cells
3D_OncoBase_012	Embryo	hESC-Derived-CD56+-Ectoderm-Cultured-Cells
3D_OncoBase_013	Embryo	hESC-Derived-CD56+-Mesoderm-Cultured-Cells
3D_OncoBase_014	Other	HUES48
3D_OncoBase_015	Embryo	HUES6
3D_OncoBase_016	Embryo	HUES64
3D_OncoBase_017	Lung	IMR-90
3D_OncoBase_018	Embryo	iPS-15b
3D_OncoBase_019	Embryo	iPS-18
3D_OncoBase_020	Embryo	iPS-20b
3D_OncoBase_021	Embryo	iPS-DF-6.9
3D_OncoBase_022	Embryo	iPS-DF-19.11
3D_OncoBase_023	Embryo	Mesenchymal
3D_OncoBase_024	Embryo	ES-UCSF4
3D_OncoBase_025	Embryo	Mesenchymal
3D_OncoBase_026	Embryo	Mesenchymal
3D_OncoBase_027	Breast	Breast
3D_OncoBase_028	Breast	vHMEC
3D_OncoBase_029	Blood	monocytes
3D_OncoBase_030	Blood	neutrophil
3D_OncoBase_031	Blood	B_cells
3D_OncoBase_032	Blood	B_cells
3D_OncoBase_033	Blood	T-cell
3D_OncoBase_034	Blood	T-cell
3D_OncoBase_035	Blood	Primary-hematopoietic-stem-cells
3D_OncoBase_036	Blood	Primary-hematopoietic-stem-cells
3D_OncoBase_037	Blood	T-helper-memory
3D_OncoBase_038	Blood	T-helper-naive
3D_OncoBase_039	Blood	T-helper-naive
3D_OncoBase_040	Blood	T-helper-memory
3D_OncoBase_041	Blood	T-helper_PMA-I
3D_OncoBase_042	Blood	T-helper_17_PMA-I
3D_OncoBase_043	Blood	T-helper
3D_OncoBase_044	Blood	Induced regulatory T cells
3D_OncoBase_045	Blood	T-helper-memory
3D_OncoBase_046	Blood	natural-killer-cell
3D_OncoBase_047	Blood	T-killer-naive-cell
3D_OncoBase_048	Blood	T-helper-memory
3D_OncoBase_049	Embryo	Mesenchymal
3D_OncoBase_050	Other	G-CSF
3D_OncoBase_051	Other	G-CSF
3D_OncoBase_052	Muscle	Muscle-Satellite-Cultured-Cells
3D_OncoBase_053	Brain	Cortex-derived-primary-cultured-neurospheres
3D_OncoBase_054	Nervous System	Ganglion-Eminence-derived-primary-cultured-neurospheres
3D_OncoBase_055	Foreskin	foreskin-fibroblast
3D_OncoBase_056	Foreskin	foreskin-fibroblast
3D_OncoBase_057	Foreskin	foreskin-keratinocyte
3D_OncoBase_058	Foreskin	foreskin-keratinocyte
3D_OncoBase_059	Foreskin	foreskin-keratinocyte
3D_OncoBase_060	Foreskin	foreskin-keratinocyte
3D_OncoBase_061	Blood	mononuclear
3D_OncoBase_062	Adipose	adipose
3D_OncoBase_063	Artery	aorta
3D_OncoBase_064	Liver	Liver
3D_OncoBase_065	Brain	Brain
3D_OncoBase_066	Brain	Brain
3D_OncoBase_067	Brain	Brain
3D_OncoBase_068	Brain	Brain
3D_OncoBase_069	Brain	Brain
3D_OncoBase_070	Brain	Brain
3D_OncoBase_071	Brain	Brain
3D_OncoBase_072	Brain	Brain
3D_OncoBase_073	Colon	Colonic-Mucosa
3D_OncoBase_074	Colon	Colon-Smooth-Muscle
3D_OncoBase_075	Duodenum	Duodenum-Mucosa
3D_OncoBase_076	Duodenum	Duodenum-Smooth-Muscle
3D_OncoBase_077	Esophagus	Esophagus
3D_OncoBase_078	Adrenal gland	adrenal-gland
3D_OncoBase_079	Brain	Brain
3D_OncoBase_080	Brain	Brain
3D_OncoBase_081	heart	heart
3D_OncoBase_082	Large intestine	large-intestine
3D_OncoBase_083	Small intestine	small-intestine
3D_OncoBase_084	Kidney	Kidney
3D_OncoBase_085	Pancreatic	Pancreatic_islets
3D_OncoBase_086	Lung	Lung
3D_OncoBase_087	Muscle	muscle-of-trunk
3D_OncoBase_088	Muscle	muscle-of-leg
3D_OncoBase_089	Embryo	placenta
3D_OncoBase_090	Stomach	stomach
3D_OncoBase_091	Thymus	thymus
3D_OncoBase_092	Stomach	Gastric
3D_OncoBase_093	heart	heart
3D_OncoBase_094	Lung	Lung
3D_OncoBase_095	Uterus	ovary
3D_OncoBase_096	Pancreatic	Pancreas
3D_OncoBase_097	Embryo	placenta
3D_OncoBase_098	Muscle	psoas-muscle
3D_OncoBase_099	Recta	Rectal-Mucosa
3D_OncoBase_100	Recta	Rectal-Mucosa
3D_OncoBase_101	Recta	Rectal-Smooth-Muscle
3D_OncoBase_102	heart	heart
3D_OncoBase_103	heart	heart
3D_OncoBase_104	Colon	sigmoid-colon
3D_OncoBase_105	Muscle	Skeletal-Muscle
3D_OncoBase_106	Muscle	Skeletal-Muscle
3D_OncoBase_107	Small intestine	small-intestine
3D_OncoBase_108	Stomach	stomach
3D_OncoBase_109	Stomach	stomach
3D_OncoBase_110	Thymus	thymus
3D_OncoBase_111	Spleen	spleen
3D_OncoBase_112	Blood	DND-41
3D_OncoBase_113	Blood	GM12878
3D_OncoBase_114	Cervix	HeLa-S3
3D_OncoBase_115	Liver	HepG2
3D_OncoBase_116	Breast	HMEC
3D_OncoBase_117	Other	HSMM
3D_OncoBase_118	Other	HSMM
3D_OncoBase_119	Umbilical vein	HUVEC
3D_OncoBase_120	Bone Marrow	K562
3D_OncoBase_121	Blood	Monocytes-CD14+RO01746
3D_OncoBase_122	Other	NH-A
3D_OncoBase_123	Skin	NHDF-Ad
3D_OncoBase_124	Skin	NHEK
3D_OncoBase_125	Skin	NHLF
3D_OncoBase_126	Bone	osteoblast
3D_OncoBase_127	Lung	A549
3DIV_001	Lung	A549
3DIV_002	Lung	A549
3DIV_003	Lung	A549
3DIV_004	Lung	A549
3DIV_005	Lung	A549
3DIV_006	Lung	A549
3DIV_007	Adrenal gland	adrenal-gland
3DIV_008	Artery	aorta
3DIV_009	Brain	astrocyte of the cerebellum
3DIV_010	Urinary bladder	urinary bladder
3DIV_011	kidney	caki-2
3DIV_012	Brain	dorsolateral prefrontal cortex
3DIV_013	Lung	hepatic sinusoid endothelial cell
3DIV_014	Skin	BJ
3DIV_015	Skin	BJ
3DIV_016	Skin	BJ
3DIV_017	Skin	BJ
3DIV_018	Skin	BJ
3DIV_019	Skin	BJ
3DIV_020	Skin	BJ
3DIV_021	Skin	BJ
3DIV_022	Skin	BJ
3DIV_023	Other	G401
3DIV_024	Blood	GM12878
3DIV_025	Blood	GM12878
3DIV_026	Blood	GM12878
3DIV_027	Blood	GM12878
3DIV_028	Blood	GM12878
3DIV_029	Blood	GM12878
3DIV_030	Embryo	hESC
3DIV_031	Embryo	H1-Derived-Mesenchymal-Stem-Cells
3DIV_032	Embryo	H1-Derived-Mesoderm-Cells
3DIV_033	Embryo	H1-Derived-Neuronal-Progenitor-Cells
3DIV_034	Embryo	H1-Derived-Trophectoderm-Cells
3DIV_035	Embryo	H9-Embryonic-Stem-Cell
3DIV_036	Embryo	H9-Derived-Neuro-Ectodermal-Cells
3DIV_037	Kidney	293
3DIV_038	Kidney	293
3DIV_039	Kidney	293
3DIV_040	Kidney	293
3DIV_041	Brain	hippocampus
3DIV_042	Breast	HMEC
3DIV_043	Umbilical vein	HUVEC
3DIV_044	Lung	IMR-90
3DIV_045	Lung	IMR-90
3DIV_046	Lung	IMR-90
3DIV_047	Lung	IMR-90
3DIV_048	Bone Marrow	K562
3DIV_049	heart	heart
3DIV_050	Liver	Liver
3DIV_051	Prostate	LNCaP
3DIV_052	Prostate	LNCaP
3DIV_053	Lung	Lung
3DIV_054	Breast	MCF-10A
3DIV_055	Breast	MCF-10A
3DIV_056	Breast	MCF-10A
3DIV_057	Breast	MCF-7
3DIV_058	Breast	MCF-7
3DIV_059	Breast	MCF-7
3DIV_060	Lung	NCI-H460
3DIV_061	Skin	NHEK
3DIV_062	Uterus	ovary
3DIV_063	Pancreatic	PANC-1
3DIV_064	Pancreatic	Pancreas
3DIV_065	Prostate	PC-3
3DIV_066	Prostate	PrEC
3DIV_067	Muscle	psoas-muscle
3DIV_068	Brain	Brain
3DIV_069	Skin	RPMI-7951
3DIV_070	Prostate	RWPE1
3DIV_071	Prostate	RWPE1
3DIV_072	Skin	SKMEL5
3DIV_073	Nervous System	SK-N-DZ
3DIV_074	Bone	SK-N-MC
3DIV_075	Spleen	spleen
3DIV_076	Thymus	thymus
