# Supplementary material for: TRmir: A Comprehensive Resource for Human Transcriptional Regulatory Information of MiRNAs
Source: Front Genet. 2022 Feb 4;13:808950. doi: 10.3389/fgene.2022.808950 (PMC8854293; doi:10.3389/fgene.2022.808950)
Supplement: Supplementary file 7 [file Table6.XLSX]

## Sheet: TF_7734_ChIP-seq datasets
TF	Superclass	Biosample.Type	Biosample_Name	TFbedfilename	Data Repository	Accession Numbers(GSM)	GSE	Chip-seq data Link Example(We can use the GSM to search for samples in the corresponding database and download the Chip-seq data)
EZH2	TcoF: TF	Cell Line	HCT116	SRX160745.bed	ChIP-Atlas	GSM969796	GSE39467	http://dbarchive.biosciencedbc.jp/kyushu-u/hg19/eachData/bed05/SRX160745.05.bed
MTA2	TcoF: TF	Cell Line	HCT116	SRX160744.bed	ChIP-Atlas	GSM969795	GSE39467	http://dbarchive.biosciencedbc.jp/kyushu-u/hg19/eachData/bed05/SRX160744.05.bed
RUNX1T1	TcoF: TF	Primary Cell	AML_blast	SRX112547.bed	ChIP-Atlas	GSM850826	GSE34540	http://dbarchive.biosciencedbc.jp/kyushu-u/hg19/eachData/bed05/SRX112547.05.bed
RUNX1T1	TcoF: TF	Primary Cell	AML_blast	SRX112546.bed	ChIP-Atlas	GSM850825	GSE34540	http://dbarchive.biosciencedbc.jp/kyushu-u/hg19/eachData/bed05/SRX112546.05.bed
ERG	Helix-turn-helix domains	Cell Line	VCaP	SRX059708.bed	ChIP-Atlas	GSM717397	GSE28950	http://dbarchive.biosciencedbc.jp/kyushu-u/hg19/eachData/bed05/SRX059708.05.bed
ERG	Helix-turn-helix domains	Cell Line	VCaP	SRX059707.bed	ChIP-Atlas	GSM717396	GSE28950	http://dbarchive.biosciencedbc.jp/kyushu-u/hg19/eachData/bed05/SRX059707.05.bed
ERG	Helix-turn-helix domains	Cell Line	VCaP	SRX059706.bed	ChIP-Atlas	GSM717395	GSE28950	http://dbarchive.biosciencedbc.jp/kyushu-u/hg19/eachData/bed05/SRX059706.05.bed
NCOA1	Basic domains	Cell Line	U2OS	SRX036641.bed	ChIP-Atlas	GSM641432	GSE26110	http://dbarchive.biosciencedbc.jp/kyushu-u/hg19/eachData/bed05/SRX036641.05.bed
NCOA1	Basic domains	Cell Line	U2OS	SRX036640.bed	ChIP-Atlas	GSM641431	GSE26110	http://dbarchive.biosciencedbc.jp/kyushu-u/hg19/eachData/bed05/SRX036640.05.bed
NCOA1	Basic domains	Cell Line	U2OS	SRX036638.bed	ChIP-Atlas	GSM641429	GSE26110	http://dbarchive.biosciencedbc.jp/kyushu-u/hg19/eachData/bed05/SRX036638.05.bed
NCOA1	Basic domains	Cell Line	U2OS	SRX036637.bed	ChIP-Atlas	GSM641428	GSE26110	http://dbarchive.biosciencedbc.jp/kyushu-u/hg19/eachData/bed05/SRX036637.05.bed
ERG	Helix-turn-helix domains	Cell Line	RWPE1	SRX022576.bed	ChIP-Atlas	GSM353650	GSE14092	http://dbarchive.biosciencedbc.jp/kyushu-u/hg19/eachData/bed05/SRX022576.05.bed
ERG	Helix-turn-helix domains	Cell Line	RWPE1	SRX022575.bed	ChIP-Atlas	GSM353649	GSE14092	http://dbarchive.biosciencedbc.jp/kyushu-u/hg19/eachData/bed05/SRX022575.05.bed
ERG	Helix-turn-helix domains	Cell Line	LNCAP	SRX022574.bed	ChIP-Atlas	GSM353648	GSE14092	http://dbarchive.biosciencedbc.jp/kyushu-u/hg19/eachData/bed05/SRX022574.05.bed
ERG	Helix-turn-helix domains	Cell Line	VCaP	SRX022573.bed	ChIP-Atlas	GSM353647	GSE14092	http://dbarchive.biosciencedbc.jp/kyushu-u/hg19/eachData/bed05/SRX022573.05.bed
ERG	Helix-turn-helix domains	Cell Line	VCaP	SRX022565.bed	ChIP-Atlas	GSM353639	GSE14092	http://dbarchive.biosciencedbc.jp/kyushu-u/hg19/eachData/bed05/SRX022565.05.bed
ERG	Helix-turn-helix domains	Cell Line	VCaP	SRX022563.bed	ChIP-Atlas	GSM353637	GSE14092	http://dbarchive.biosciencedbc.jp/kyushu-u/hg19/eachData/bed05/SRX022563.05.bed
USF2	Basic domains	Cell Line	K562	SRX3768264.bed	ChIP-Atlas	GSM3031747	GSE111469	http://dbarchive.biosciencedbc.jp/kyushu-u/hg19/eachData/bed05/SRX3768264.05.bed
USF2	Basic domains	Cell Line	K562	SRX3768263.bed	ChIP-Atlas	GSM3031746	GSE111469	http://dbarchive.biosciencedbc.jp/kyushu-u/hg19/eachData/bed05/SRX3768263.05.bed
PLAG1	Zinc-coordinating DNA-binding domains	Cell Line	K562	SRX3768262.bed	ChIP-Atlas	GSM3031745	GSE111469	http://dbarchive.biosciencedbc.jp/kyushu-u/hg19/eachData/bed05/SRX3768262.05.bed
PLAG1	Zinc-coordinating DNA-binding domains	Cell Line	K562	SRX3768261.bed	ChIP-Atlas	GSM3031744	GSE111469	http://dbarchive.biosciencedbc.jp/kyushu-u/hg19/eachData/bed05/SRX3768261.05.bed
CTCF	Zinc-coordinating DNA-binding domains	Cell Line	HepG2	SRX3733807.bed	ChIP-Atlas	GSM3019957	GSE111000	http://dbarchive.biosciencedbc.jp/kyushu-u/hg19/eachData/bed05/SRX3733807.05.bed
CTCF	Zinc-coordinating DNA-binding domains	Cell Line	HepG2	SRX3733803.bed	ChIP-Atlas	GSM3019953	GSE111000	http://dbarchive.biosciencedbc.jp/kyushu-u/hg19/eachData/bed05/SRX3733803.05.bed
CTCF	Zinc-coordinating DNA-binding domains	Cell Line	HepG2	SRX3733779.bed	ChIP-Atlas	GSM3019949	GSE111000	http://dbarchive.biosciencedbc.jp/kyushu-u/hg19/eachData/bed05/SRX3733779.05.bed
EP300	ENCODE: TF	Cell Line	HepG2	SRX3733797.bed	ChIP-Atlas	GSM3019945	GSE111000	http://dbarchive.biosciencedbc.jp/kyushu-u/hg19/eachData/bed05/SRX3733797.05.bed
CTCF	Zinc-coordinating DNA-binding domains	Cell Line	HepG2	SRX3733796.bed	ChIP-Atlas	GSM3019944	GSE111000	http://dbarchive.biosciencedbc.jp/kyushu-u/hg19/eachData/bed05/SRX3733796.05.bed
EP300	ENCODE: TF	Cell Line	HepG2	SRX3733788.bed	ChIP-Atlas	GSM3019936	GSE111000	http://dbarchive.biosciencedbc.jp/kyushu-u/hg19/eachData/bed05/SRX3733788.05.bed
CTCF	Zinc-coordinating DNA-binding domains	Cell Line	HepG2	SRX3733787.bed	ChIP-Atlas	GSM3019935	GSE111000	http://dbarchive.biosciencedbc.jp/kyushu-u/hg19/eachData/bed05/SRX3733787.05.bed
FOXA2	Helix-turn-helix domains	Cell Line	BJ	SRX3644358.bed	ChIP-Atlas	GSM2977506	GSE90454	http://dbarchive.biosciencedbc.jp/kyushu-u/hg19/eachData/bed05/SRX3644358.05.bed
FOXA2	Helix-turn-helix domains	Cell Line	BJ	SRX3644356.bed	ChIP-Atlas	GSM2977504	GSE90454	http://dbarchive.biosciencedbc.jp/kyushu-u/hg19/eachData/bed05/SRX3644356.05.bed
FOXA2	Helix-turn-helix domains	Cell Line	BJ	SRX3644355.bed	ChIP-Atlas	GSM2977503	GSE90454	http://dbarchive.biosciencedbc.jp/kyushu-u/hg19/eachData/bed05/SRX3644355.05.bed
FOXA2	Helix-turn-helix domains	Cell Line	BJ	SRX3644354.bed	ChIP-Atlas	GSM2977502	GSE90454	http://dbarchive.biosciencedbc.jp/kyushu-u/hg19/eachData/bed05/SRX3644354.05.bed
FOXA2	Helix-turn-helix domains	Cell Line	BJ	SRX3644351.bed	ChIP-Atlas	GSM2977499	GSE90454	http://dbarchive.biosciencedbc.jp/kyushu-u/hg19/eachData/bed05/SRX3644351.05.bed
FOXA2	Helix-turn-helix domains	Cell Line	BJ	SRX3644349.bed	ChIP-Atlas	GSM2977497	GSE90454	http://dbarchive.biosciencedbc.jp/kyushu-u/hg19/eachData/bed05/SRX3644349.05.bed
FOXA2	Helix-turn-helix domains	Cell Line	BJ	SRX3644342.bed	ChIP-Atlas	GSM2977490	GSE90454	http://dbarchive.biosciencedbc.jp/kyushu-u/hg19/eachData/bed05/SRX3644342.05.bed
EZH2	TcoF: TF	Cell Line	HUVEC	SRX3599323.bed	ChIP-Atlas	GSM2947468	GSE109625	http://dbarchive.biosciencedbc.jp/kyushu-u/hg19/eachData/bed05/SRX3599323.05.bed
EZH2	TcoF: TF	Cell Line	HUVEC	SRX3599322.bed	ChIP-Atlas	GSM2947467	GSE109625	http://dbarchive.biosciencedbc.jp/kyushu-u/hg19/eachData/bed05/SRX3599322.05.bed
EZH2	TcoF: TF	Cell Line	HUVEC	SRX3599321.bed	ChIP-Atlas	GSM2947466	GSE109625	http://dbarchive.biosciencedbc.jp/kyushu-u/hg19/eachData/bed05/SRX3599321.05.bed
EZH2	TcoF: TF	Cell Line	HUVEC	SRX3599320.bed	ChIP-Atlas	GSM2947465	GSE109625	http://dbarchive.biosciencedbc.jp/kyushu-u/hg19/eachData/bed05/SRX3599320.05.bed
EP300	ENCODE: TF	Cell Line	HUVEC	SRX3599319.bed	ChIP-Atlas	GSM2947464	GSE109625	http://dbarchive.biosciencedbc.jp/kyushu-u/hg19/eachData/bed05/SRX3599319.05.bed
EP300	ENCODE: TF	Cell Line	HUVEC	SRX3599318.bed	ChIP-Atlas	GSM2947463	GSE109625	http://dbarchive.biosciencedbc.jp/kyushu-u/hg19/eachData/bed05/SRX3599318.05.bed
EP300	ENCODE: TF	Cell Line	HUVEC	SRX3599317.bed	ChIP-Atlas	GSM2947462	GSE109625	http://dbarchive.biosciencedbc.jp/kyushu-u/hg19/eachData/bed05/SRX3599317.05.bed
EP300	ENCODE: TF	Cell Line	HUVEC	SRX3599316.bed	ChIP-Atlas	GSM2947461	GSE109625	http://dbarchive.biosciencedbc.jp/kyushu-u/hg19/eachData/bed05/SRX3599316.05.bed
GATA2	Zinc-coordinating DNA-binding domains	Cell Line	HUVEC	SRX3599315.bed	ChIP-Atlas	GSM2947460	GSE109625	http://dbarchive.biosciencedbc.jp/kyushu-u/hg19/eachData/bed05/SRX3599315.05.bed
GATA2	Zinc-coordinating DNA-binding domains	Cell Line	HUVEC	SRX3599314.bed	ChIP-Atlas	GSM2947459	GSE109625	http://dbarchive.biosciencedbc.jp/kyushu-u/hg19/eachData/bed05/SRX3599314.05.bed
GATA2	Zinc-coordinating DNA-binding domains	Cell Line	HUVEC	SRX3599313.bed	ChIP-Atlas	GSM2947458	GSE109625	http://dbarchive.biosciencedbc.jp/kyushu-u/hg19/eachData/bed05/SRX3599313.05.bed
GATA2	Zinc-coordinating DNA-binding domains	Cell Line	HUVEC	SRX3599312.bed	ChIP-Atlas	GSM2947457	GSE109625	http://dbarchive.biosciencedbc.jp/kyushu-u/hg19/eachData/bed05/SRX3599312.05.bed
RBPJ	Immunoglobulin fold	Cell Line	HUVEC	SRX3599311.bed	ChIP-Atlas	GSM2947456	GSE109625	http://dbarchive.biosciencedbc.jp/kyushu-u/hg19/eachData/bed05/SRX3599311.05.bed
RBPJ	Immunoglobulin fold	Cell Line	HUVEC	SRX3599310.bed	ChIP-Atlas	GSM2947455	GSE109625	http://dbarchive.biosciencedbc.jp/kyushu-u/hg19/eachData/bed05/SRX3599310.05.bed
RBPJ	Immunoglobulin fold	Cell Line	HUVEC	SRX3599309.bed	ChIP-Atlas	GSM2947454	GSE109625	http://dbarchive.biosciencedbc.jp/kyushu-u/hg19/eachData/bed05/SRX3599309.05.bed
RBPJ	Immunoglobulin fold	Cell Line	HUVEC	SRX3599308.bed	ChIP-Atlas	GSM2947453	GSE109625	http://dbarchive.biosciencedbc.jp/kyushu-u/hg19/eachData/bed05/SRX3599308.05.bed
JUN	Basic domains	Cell Line	HUVEC	SRX3599307.bed	ChIP-Atlas	GSM2947452	GSE109625	http://dbarchive.biosciencedbc.jp/kyushu-u/hg19/eachData/bed05/SRX3599307.05.bed
JUN	Basic domains	Cell Line	HUVEC	SRX3599306.bed	ChIP-Atlas	GSM2947451	GSE109625	http://dbarchive.biosciencedbc.jp/kyushu-u/hg19/eachData/bed05/SRX3599306.05.bed
JUN	Basic domains	Cell Line	HUVEC	SRX3599305.bed	ChIP-Atlas	GSM2947450	GSE109625	http://dbarchive.biosciencedbc.jp/kyushu-u/hg19/eachData/bed05/SRX3599305.05.bed
JUN	Basic domains	Cell Line	HUVEC	SRX3599304.bed	ChIP-Atlas	GSM2947449	GSE109625	http://dbarchive.biosciencedbc.jp/kyushu-u/hg19/eachData/bed05/SRX3599304.05.bed
FLI1	Helix-turn-helix domains	Cell Line	HUVEC	SRX3599303.bed	ChIP-Atlas	GSM2947448	GSE109625	http://dbarchive.biosciencedbc.jp/kyushu-u/hg19/eachData/bed05/SRX3599303.05.bed
FLI1	Helix-turn-helix domains	Cell Line	HUVEC	SRX3599302.bed	ChIP-Atlas	GSM2947447	GSE109625	http://dbarchive.biosciencedbc.jp/kyushu-u/hg19/eachData/bed05/SRX3599302.05.bed
FLI1	Helix-turn-helix domains	Cell Line	HUVEC	SRX3599301.bed	ChIP-Atlas	GSM2947446	GSE109625	http://dbarchive.biosciencedbc.jp/kyushu-u/hg19/eachData/bed05/SRX3599301.05.bed
FLI1	Helix-turn-helix domains	Cell Line	HUVEC	SRX3599300.bed	ChIP-Atlas	GSM2947445	GSE109625	http://dbarchive.biosciencedbc.jp/kyushu-u/hg19/eachData/bed05/SRX3599300.05.bed
ERG	Helix-turn-helix domains	Cell Line	HUVEC	SRX3599299.bed	ChIP-Atlas	GSM2947444	GSE109625	http://dbarchive.biosciencedbc.jp/kyushu-u/hg19/eachData/bed05/SRX3599299.05.bed
ERG	Helix-turn-helix domains	Cell Line	HUVEC	SRX3599298.bed	ChIP-Atlas	GSM2947443	GSE109625	http://dbarchive.biosciencedbc.jp/kyushu-u/hg19/eachData/bed05/SRX3599298.05.bed
ERG	Helix-turn-helix domains	Cell Line	HUVEC	SRX3599297.bed	ChIP-Atlas	GSM2947442	GSE109625	http://dbarchive.biosciencedbc.jp/kyushu-u/hg19/eachData/bed05/SRX3599297.05.bed
ERG	Helix-turn-helix domains	Cell Line	HUVEC	SRX3599296.bed	ChIP-Atlas	GSM2947441	GSE109625	http://dbarchive.biosciencedbc.jp/kyushu-u/hg19/eachData/bed05/SRX3599296.05.bed
NFIC	beta-Hairpin exposed by an alpha/beta-scaffold	Cell Line	HepG2	SRX3511104.bed	ChIP-Atlas	GSM2902642	GSE108514	http://dbarchive.biosciencedbc.jp/kyushu-u/hg19/eachData/bed05/SRX3511104.05.bed
SATB1	Helix-turn-helix domains	Cell Line	HepG2	SRX3511103.bed	ChIP-Atlas	GSM2902641	GSE108514	http://dbarchive.biosciencedbc.jp/kyushu-u/hg19/eachData/bed05/SRX3511103.05.bed
SMARCC1	Helix-turn-helix domains	Cell Line	HepG2	SRX3511102.bed	ChIP-Atlas	GSM2902640	GSE108514	http://dbarchive.biosciencedbc.jp/kyushu-u/hg19/eachData/bed05/SRX3511102.05.bed
SSRP1	Other all-alpha-helical DNA-binding domains	Cell Line	HT1080	SRX3436567.bed	ChIP-Atlas	GSM2871867	GSE107595	http://dbarchive.biosciencedbc.jp/kyushu-u/hg19/eachData/bed05/SRX3436567.05.bed
SSRP1	Other all-alpha-helical DNA-binding domains	Cell Line	HT1080	SRX3436566.bed	ChIP-Atlas	GSM2871866	GSE107595	http://dbarchive.biosciencedbc.jp/kyushu-u/hg19/eachData/bed05/SRX3436566.05.bed
SSRP1	Other all-alpha-helical DNA-binding domains	Cell Line	HT1080	SRX3436565.bed	ChIP-Atlas	GSM2871865	GSE107595	http://dbarchive.biosciencedbc.jp/kyushu-u/hg19/eachData/bed05/SRX3436565.05.bed
SSRP1	Other all-alpha-helical DNA-binding domains	Cell Line	HT1080	SRX3436564.bed	ChIP-Atlas	GSM2871864	GSE107595	http://dbarchive.biosciencedbc.jp/kyushu-u/hg19/eachData/bed05/SRX3436564.05.bed
SSRP1	Other all-alpha-helical DNA-binding domains	Cell Line	HT1080	SRX3436563.bed	ChIP-Atlas	GSM2871863	GSE107595	http://dbarchive.biosciencedbc.jp/kyushu-u/hg19/eachData/bed05/SRX3436563.05.bed
SSRP1	Other all-alpha-helical DNA-binding domains	Cell Line	HT1080	SRX3436562.bed	ChIP-Atlas	GSM2871862	GSE107595	http://dbarchive.biosciencedbc.jp/kyushu-u/hg19/eachData/bed05/SRX3436562.05.bed
SSRP1	Other all-alpha-helical DNA-binding domains	Cell Line	HT1080	SRX3436561.bed	ChIP-Atlas	GSM2871861	GSE107595	http://dbarchive.biosciencedbc.jp/kyushu-u/hg19/eachData/bed05/SRX3436561.05.bed
IRF3	Helix-turn-helix domains	Other	HBTEC	SRX3288981.bed	ChIP-Atlas	GSM2816741	GSE105037	http://dbarchive.biosciencedbc.jp/kyushu-u/hg19/eachData/bed05/SRX3288981.05.bed
IRF3	Helix-turn-helix domains	Other	HBTEC	SRX3288980.bed	ChIP-Atlas	GSM2816740	GSE105037	http://dbarchive.biosciencedbc.jp/kyushu-u/hg19/eachData/bed05/SRX3288980.05.bed
IRF3	Helix-turn-helix domains	Other	HBTEC	SRX3288979.bed	ChIP-Atlas	GSM2816739	GSE105037	http://dbarchive.biosciencedbc.jp/kyushu-u/hg19/eachData/bed05/SRX3288979.05.bed
IRF3	Helix-turn-helix domains	Other	HBTEC	SRX3288978.bed	ChIP-Atlas	GSM2816738	GSE105037	http://dbarchive.biosciencedbc.jp/kyushu-u/hg19/eachData/bed05/SRX3288978.05.bed
IRF3	Helix-turn-helix domains	Other	HBTEC	SRX3288977.bed	ChIP-Atlas	GSM2816737	GSE105037	http://dbarchive.biosciencedbc.jp/kyushu-u/hg19/eachData/bed05/SRX3288977.05.bed
SMC3	ENCODE: TF	Cell Line	HeLa-S3	SRX3287176.bed	ChIP-Atlas	GSM2813847	GSE105004	http://dbarchive.biosciencedbc.jp/kyushu-u/hg19/eachData/bed05/SRX3287176.05.bed
SMC3	ENCODE: TF	Cell Line	HeLa-S3	SRX3287175.bed	ChIP-Atlas	GSM2813846	GSE105004	http://dbarchive.biosciencedbc.jp/kyushu-u/hg19/eachData/bed05/SRX3287175.05.bed
SMC3	ENCODE: TF	Cell Line	HeLa-S3	SRX3287173.bed	ChIP-Atlas	GSM2813844	GSE105004	http://dbarchive.biosciencedbc.jp/kyushu-u/hg19/eachData/bed05/SRX3287173.05.bed
SMC3	ENCODE: TF	Cell Line	HeLa-S3	SRX3287172.bed	ChIP-Atlas	GSM2813843	GSE105004	http://dbarchive.biosciencedbc.jp/kyushu-u/hg19/eachData/bed05/SRX3287172.05.bed
SMC3	ENCODE: TF	Cell Line	HeLa-S3	SRX3287170.bed	ChIP-Atlas	GSM2813841	GSE105004	http://dbarchive.biosciencedbc.jp/kyushu-u/hg19/eachData/bed05/SRX3287170.05.bed
SMC3	ENCODE: TF	Cell Line	HeLa-S3	SRX3287169.bed	ChIP-Atlas	GSM2813840	GSE105004	http://dbarchive.biosciencedbc.jp/kyushu-u/hg19/eachData/bed05/SRX3287169.05.bed
SMC3	ENCODE: TF	Cell Line	HeLa-S3	SRX3287167.bed	ChIP-Atlas	GSM2813838	GSE105004	http://dbarchive.biosciencedbc.jp/kyushu-u/hg19/eachData/bed05/SRX3287167.05.bed
SMC3	ENCODE: TF	Cell Line	HeLa-S3	SRX3287166.bed	ChIP-Atlas	GSM2813837	GSE105004	http://dbarchive.biosciencedbc.jp/kyushu-u/hg19/eachData/bed05/SRX3287166.05.bed
CEBPB	Basic domains	Primary Cell	macrophage	SRX3244993.bed	ChIP-Atlas	GSM2804467	GSE104638	http://dbarchive.biosciencedbc.jp/kyushu-u/hg19/eachData/bed05/SRX3244993.05.bed
CEBPB	Basic domains	Primary Cell	macrophage	SRX3244992.bed	ChIP-Atlas	GSM2804466	GSE104638	http://dbarchive.biosciencedbc.jp/kyushu-u/hg19/eachData/bed05/SRX3244992.05.bed
SPI1	Helix-turn-helix domains	Primary Cell	macrophage	SRX3244991.bed	ChIP-Atlas	GSM2804465	GSE104638	http://dbarchive.biosciencedbc.jp/kyushu-u/hg19/eachData/bed05/SRX3244991.05.bed
NR3C1	Zinc-coordinating DNA-binding domains	Cell Line	MCF-7	SRX3229135.bed	ChIP-Atlas	GSM2797089	GSE104399	http://dbarchive.biosciencedbc.jp/kyushu-u/hg19/eachData/bed05/SRX3229135.05.bed
AR	Zinc-coordinating DNA-binding domains	Cell Line	MCF-7	SRX3229134.bed	ChIP-Atlas	GSM2797088	GSE104399	http://dbarchive.biosciencedbc.jp/kyushu-u/hg19/eachData/bed05/SRX3229134.05.bed
APC	Helix-turn-helix domains	Cell Line	HCT116	SRX3189055.bed	ChIP-Atlas	GSM2785713	GSE103894	http://dbarchive.biosciencedbc.jp/kyushu-u/hg19/eachData/bed05/SRX3189055.05.bed
CTCF	Zinc-coordinating DNA-binding domains	Cell Line	293	SRX3172941.bed	ChIP-Atlas	GSM2777336	GSE103651	http://dbarchive.biosciencedbc.jp/kyushu-u/hg19/eachData/bed05/SRX3172941.05.bed
CTCF	Zinc-coordinating DNA-binding domains	Cell Line	293	SRX3172940.bed	ChIP-Atlas	GSM2777335	GSE103651	http://dbarchive.biosciencedbc.jp/kyushu-u/hg19/eachData/bed05/SRX3172940.05.bed
YY1	Zinc-coordinating DNA-binding domains	Cell Line	Jurkat	SRX3164108.bed	ChIP-Atlas	GSM2773998	GSE99518	http://dbarchive.biosciencedbc.jp/kyushu-u/hg19/eachData/bed05/SRX3164108.05.bed
ZBTB7A	Zinc-coordinating DNA-binding domains	Cell Line	K562	SRX3161004.bed	ChIP-Atlas	GSM2771536	GSE103445	http://dbarchive.biosciencedbc.jp/kyushu-u/hg19/eachData/bed05/SRX3161004.05.bed
ZBTB7A	Zinc-coordinating DNA-binding domains	Cell Line	K562	SRX3161003.bed	ChIP-Atlas	GSM2771535	GSE103445	http://dbarchive.biosciencedbc.jp/kyushu-u/hg19/eachData/bed05/SRX3161003.05.bed
ZBTB7A	Zinc-coordinating DNA-binding domains	Cell Line	K562	SRX3161002.bed	ChIP-Atlas	GSM2771534	GSE103445	http://dbarchive.biosciencedbc.jp/kyushu-u/hg19/eachData/bed05/SRX3161002.05.bed
ZBTB7A	Zinc-coordinating DNA-binding domains	Cell Line	K562	SRX3161001.bed	ChIP-Atlas	GSM2771533	GSE103445	http://dbarchive.biosciencedbc.jp/kyushu-u/hg19/eachData/bed05/SRX3161001.05.bed
ILF3	ENCODE: TF	Cell Line	K562	SRX3142682.bed	ChIP-Atlas	GSM2757508	GSE103215	http://dbarchive.biosciencedbc.jp/kyushu-u/hg19/eachData/bed05/SRX3142682.05.bed
BCL6	Zinc-coordinating DNA-binding domains	Cell Line	OCI-LY1	SRX3135181.bed	ChIP-Atlas	GSM2754207	GSE103125	http://dbarchive.biosciencedbc.jp/kyushu-u/hg19/eachData/bed05/SRX3135181.05.bed
BCL6	Zinc-coordinating DNA-binding domains	Cell Line	OCI-LY1	SRX3135180.bed	ChIP-Atlas	GSM2754206	GSE103125	http://dbarchive.biosciencedbc.jp/kyushu-u/hg19/eachData/bed05/SRX3135180.05.bed
BCL6	Zinc-coordinating DNA-binding domains	Cell Line	OCI-LY1	SRX3135177.bed	ChIP-Atlas	GSM2754203	GSE103125	http://dbarchive.biosciencedbc.jp/kyushu-u/hg19/eachData/bed05/SRX3135177.05.bed
BCL6	Zinc-coordinating DNA-binding domains	Cell Line	OCI-LY1	SRX3135176.bed	ChIP-Atlas	GSM2754202	GSE103125	http://dbarchive.biosciencedbc.jp/kyushu-u/hg19/eachData/bed05/SRX3135176.05.bed
STAT3	Immunoglobulin fold	Cell Line	AGS	SRX3124572.bed	ChIP-Atlas	GSM2752900	GSE79707	http://dbarchive.biosciencedbc.jp/kyushu-u/hg19/eachData/bed05/SRX3124572.05.bed
STAT1	Immunoglobulin fold	Cell Line	AGS	SRX3124571.bed	ChIP-Atlas	GSM2752899	GSE79707	http://dbarchive.biosciencedbc.jp/kyushu-u/hg19/eachData/bed05/SRX3124571.05.bed
CTCF	Zinc-coordinating DNA-binding domains	Cell Line	HeLa-S3	SRX3110781.bed	ChIP-Atlas	GSM2747767	GSE102884	http://dbarchive.biosciencedbc.jp/kyushu-u/hg19/eachData/bed05/SRX3110781.05.bed
CTCF	Zinc-coordinating DNA-binding domains	Cell Line	HeLa-S3	SRX3110780.bed	ChIP-Atlas	GSM2747766	GSE102884	http://dbarchive.biosciencedbc.jp/kyushu-u/hg19/eachData/bed05/SRX3110780.05.bed
CTCF	Zinc-coordinating DNA-binding domains	Cell Line	HeLa-S3	SRX3110779.bed	ChIP-Atlas	GSM2747765	GSE102884	http://dbarchive.biosciencedbc.jp/kyushu-u/hg19/eachData/bed05/SRX3110779.05.bed
CTCF	Zinc-coordinating DNA-binding domains	Cell Line	HeLa-S3	SRX3110778.bed	ChIP-Atlas	GSM2747764	GSE102884	http://dbarchive.biosciencedbc.jp/kyushu-u/hg19/eachData/bed05/SRX3110778.05.bed
SMC3	ENCODE: TF	Cell Line	HeLa-S3	SRX3110777.bed	ChIP-Atlas	GSM2747763	GSE102884	http://dbarchive.biosciencedbc.jp/kyushu-u/hg19/eachData/bed05/SRX3110777.05.bed
SMC3	ENCODE: TF	Cell Line	HeLa-S3	SRX3110776.bed	ChIP-Atlas	GSM2747762	GSE102884	http://dbarchive.biosciencedbc.jp/kyushu-u/hg19/eachData/bed05/SRX3110776.05.bed
SMC3	ENCODE: TF	Cell Line	HeLa-S3	SRX3110775.bed	ChIP-Atlas	GSM2747761	GSE102884	http://dbarchive.biosciencedbc.jp/kyushu-u/hg19/eachData/bed05/SRX3110775.05.bed
SMC3	ENCODE: TF	Cell Line	HeLa-S3	SRX3110774.bed	ChIP-Atlas	GSM2747760	GSE102884	http://dbarchive.biosciencedbc.jp/kyushu-u/hg19/eachData/bed05/SRX3110774.05.bed
SMC3	ENCODE: TF	Cell Line	HeLa-S3	SRX3110773.bed	ChIP-Atlas	GSM2747759	GSE102884	http://dbarchive.biosciencedbc.jp/kyushu-u/hg19/eachData/bed05/SRX3110773.05.bed
SMC3	ENCODE: TF	Cell Line	HeLa-S3	SRX3110772.bed	ChIP-Atlas	GSM2747758	GSE102884	http://dbarchive.biosciencedbc.jp/kyushu-u/hg19/eachData/bed05/SRX3110772.05.bed
SMC3	ENCODE: TF	Cell Line	HeLa-S3	SRX3110771.bed	ChIP-Atlas	GSM2747757	GSE102884	http://dbarchive.biosciencedbc.jp/kyushu-u/hg19/eachData/bed05/SRX3110771.05.bed
SMC3	ENCODE: TF	Cell Line	HeLa-S3	SRX3110770.bed	ChIP-Atlas	GSM2747756	GSE102884	http://dbarchive.biosciencedbc.jp/kyushu-u/hg19/eachData/bed05/SRX3110770.05.bed
RELA	Immunoglobulin fold	Cell Line	SW480	SRX3102571.bed	ChIP-Atlas	GSM2746542	GSE102796	http://dbarchive.biosciencedbc.jp/kyushu-u/hg19/eachData/bed05/SRX3102571.05.bed
RELA	Immunoglobulin fold	Cell Line	SW480	SRX3102570.bed	ChIP-Atlas	GSM2746541	GSE102796	http://dbarchive.biosciencedbc.jp/kyushu-u/hg19/eachData/bed05/SRX3102570.05.bed
TP53	Immunoglobulin fold	Cell Line	SW480	SRX3102569.bed	ChIP-Atlas	GSM2746540	GSE102796	http://dbarchive.biosciencedbc.jp/kyushu-u/hg19/eachData/bed05/SRX3102569.05.bed
TP53	Immunoglobulin fold	Cell Line	SW480	SRX3102568.bed	ChIP-Atlas	GSM2746539	GSE102796	http://dbarchive.biosciencedbc.jp/kyushu-u/hg19/eachData/bed05/SRX3102568.05.bed
ETV6	Helix-turn-helix domains	Cell Line	REH	SRX3101873.bed	ChIP-Atlas	GSM2746365	GSE102785	http://dbarchive.biosciencedbc.jp/kyushu-u/hg19/eachData/bed05/SRX3101873.05.bed
ZFX	Zinc-coordinating DNA-binding domains	Cell Line	293	SRX3091917.bed	ChIP-Atlas	GSM2741777	GSE102616	http://dbarchive.biosciencedbc.jp/kyushu-u/hg19/eachData/bed05/SRX3091917.05.bed
ZFX	Zinc-coordinating DNA-binding domains	Cell Line	293	SRX3091916.bed	ChIP-Atlas	GSM2741776	GSE102616	http://dbarchive.biosciencedbc.jp/kyushu-u/hg19/eachData/bed05/SRX3091916.05.bed
ZFX	Zinc-coordinating DNA-binding domains	Cell Line	HCT116	SRX3091913.bed	ChIP-Atlas	GSM2741773	GSE102616	http://dbarchive.biosciencedbc.jp/kyushu-u/hg19/eachData/bed05/SRX3091913.05.bed
ZFX	Zinc-coordinating DNA-binding domains	Cell Line	HCT116	SRX3091912.bed	ChIP-Atlas	GSM2741772	GSE102616	http://dbarchive.biosciencedbc.jp/kyushu-u/hg19/eachData/bed05/SRX3091912.05.bed
ZNF711	Zinc-coordinating DNA-binding domains	Cell Line	MCF-7	SRX3091905.bed	ChIP-Atlas	GSM2741765	GSE102616	http://dbarchive.biosciencedbc.jp/kyushu-u/hg19/eachData/bed05/SRX3091905.05.bed
ZNF711	Zinc-coordinating DNA-binding domains	Cell Line	MCF-7	SRX3091904.bed	ChIP-Atlas	GSM2741764	GSE102616	http://dbarchive.biosciencedbc.jp/kyushu-u/hg19/eachData/bed05/SRX3091904.05.bed
ZFX	Zinc-coordinating DNA-binding domains	Cell Line	MCF-7	SRX3091903.bed	ChIP-Atlas	GSM2741763	GSE102616	http://dbarchive.biosciencedbc.jp/kyushu-u/hg19/eachData/bed05/SRX3091903.05.bed
ZFX	Zinc-coordinating DNA-binding domains	Cell Line	MCF-7	SRX3091902.bed	ChIP-Atlas	GSM2741762	GSE102616	http://dbarchive.biosciencedbc.jp/kyushu-u/hg19/eachData/bed05/SRX3091902.05.bed
NCOA4	TcoF: TF	Primary Cell	erythroblasts	SRX3089968.bed	ChIP-Atlas	GSM2741447	GSE102584	http://dbarchive.biosciencedbc.jp/kyushu-u/hg19/eachData/bed05/SRX3089968.05.bed
NCOA4	TcoF: TF	Primary Cell	erythroblasts	SRX3089967.bed	ChIP-Atlas	GSM2741446	GSE102584	http://dbarchive.biosciencedbc.jp/kyushu-u/hg19/eachData/bed05/SRX3089967.05.bed
SMARCA2	TcoF: TF	Cell Line	HepG2	SRX3089115.bed	ChIP-Atlas	GSM2740933	GSE102559	http://dbarchive.biosciencedbc.jp/kyushu-u/hg19/eachData/bed05/SRX3089115.05.bed
SMARCA2	TcoF: TF	Cell Line	HepG2	SRX3089114.bed	ChIP-Atlas	GSM2740932	GSE102559	http://dbarchive.biosciencedbc.jp/kyushu-u/hg19/eachData/bed05/SRX3089114.05.bed
SMARCA2	TcoF: TF	Cell Line	HepG2	SRX3089113.bed	ChIP-Atlas	GSM2740931	GSE102559	http://dbarchive.biosciencedbc.jp/kyushu-u/hg19/eachData/bed05/SRX3089113.05.bed
SMARCA2	TcoF: TF	Cell Line	HepG2	SRX3089112.bed	ChIP-Atlas	GSM2740930	GSE102559	http://dbarchive.biosciencedbc.jp/kyushu-u/hg19/eachData/bed05/SRX3089112.05.bed
SMARCA4	TcoF: TF	Cell Line	HepG2	SRX3089111.bed	ChIP-Atlas	GSM2740929	GSE102559	http://dbarchive.biosciencedbc.jp/kyushu-u/hg19/eachData/bed05/SRX3089111.05.bed
SMARCA4	TcoF: TF	Cell Line	HepG2	SRX3089110.bed	ChIP-Atlas	GSM2740928	GSE102559	http://dbarchive.biosciencedbc.jp/kyushu-u/hg19/eachData/bed05/SRX3089110.05.bed
SMARCA4	TcoF: TF	Cell Line	HepG2	SRX3089109.bed	ChIP-Atlas	GSM2740927	GSE102559	http://dbarchive.biosciencedbc.jp/kyushu-u/hg19/eachData/bed05/SRX3089109.05.bed
SMARCA4	TcoF: TF	Cell Line	HepG2	SRX3089108.bed	ChIP-Atlas	GSM2740926	GSE102559	http://dbarchive.biosciencedbc.jp/kyushu-u/hg19/eachData/bed05/SRX3089108.05.bed
DNMT3A	Zinc-coordinating DNA-binding domains	Cell Line	MCF-7	SRX3075718.bed	ChIP-Atlas	GSM2735973	GSE102395	http://dbarchive.biosciencedbc.jp/kyushu-u/hg19/eachData/bed05/SRX3075718.05.bed
AR	Zinc-coordinating DNA-binding domains	Cell Line	22Rv1	SRX3068923.bed	ChIP-Atlas	GSM2734943	GSE80742	http://dbarchive.biosciencedbc.jp/kyushu-u/hg19/eachData/bed05/SRX3068923.05.bed
AR	Zinc-coordinating DNA-binding domains	Cell Line	22Rv1	SRX3068922.bed	ChIP-Atlas	GSM2734942	GSE80742	http://dbarchive.biosciencedbc.jp/kyushu-u/hg19/eachData/bed05/SRX3068922.05.bed
AR	Zinc-coordinating DNA-binding domains	Cell Line	22Rv1	SRX3068919.bed	ChIP-Atlas	GSM2734939	GSE80742	http://dbarchive.biosciencedbc.jp/kyushu-u/hg19/eachData/bed05/SRX3068919.05.bed
AR	Zinc-coordinating DNA-binding domains	Cell Line	22Rv1	SRX3068918.bed	ChIP-Atlas	GSM2734938	GSE80742	http://dbarchive.biosciencedbc.jp/kyushu-u/hg19/eachData/bed05/SRX3068918.05.bed
EPAS1	Basic domains	Cell Line	786-O	SRX3051209.bed	ChIP-Atlas	GSM2723879	GSE86092	http://dbarchive.biosciencedbc.jp/kyushu-u/hg19/eachData/bed05/SRX3051209.05.bed
HIF1A	Basic domains	Cell Line	786-O	SRX3051208.bed	ChIP-Atlas	GSM2723878	GSE86092	http://dbarchive.biosciencedbc.jp/kyushu-u/hg19/eachData/bed05/SRX3051208.05.bed
STAT1	Immunoglobulin fold	Cell Line	SET-2	SRX2961562.bed	ChIP-Atlas	GSM2686885	GSE100566	http://dbarchive.biosciencedbc.jp/kyushu-u/hg19/eachData/bed05/SRX2961562.05.bed
STAT1	Immunoglobulin fold	Cell Line	SET-2	SRX2961561.bed	ChIP-Atlas	GSM2686884	GSE100566	http://dbarchive.biosciencedbc.jp/kyushu-u/hg19/eachData/bed05/SRX2961561.05.bed
STAT1	Immunoglobulin fold	Cell Line	SET-2	SRX2961560.bed	ChIP-Atlas	GSM2686883	GSE100566	http://dbarchive.biosciencedbc.jp/kyushu-u/hg19/eachData/bed05/SRX2961560.05.bed
STAT1	Immunoglobulin fold	Cell Line	SET-2	SRX2961559.bed	ChIP-Atlas	GSM2686882	GSE100566	http://dbarchive.biosciencedbc.jp/kyushu-u/hg19/eachData/bed05/SRX2961559.05.bed
STAT1	Immunoglobulin fold	Cell Line	SET-2	SRX2961558.bed	ChIP-Atlas	GSM2686881	GSE100566	http://dbarchive.biosciencedbc.jp/kyushu-u/hg19/eachData/bed05/SRX2961558.05.bed
STAT1	Immunoglobulin fold	Cell Line	SET-2	SRX2961557.bed	ChIP-Atlas	GSM2686880	GSE100566	http://dbarchive.biosciencedbc.jp/kyushu-u/hg19/eachData/bed05/SRX2961557.05.bed
L3MBTL3	TcoF: TF	Cell Line	MDA-MB-231	SRX2947201.bed	ChIP-Atlas	GSM2679735	GSE100375	http://dbarchive.biosciencedbc.jp/kyushu-u/hg19/eachData/bed05/SRX2947201.05.bed
RBPJ	Immunoglobulin fold	Cell Line	MDA-MB-231	SRX2947200.bed	ChIP-Atlas	GSM2679734	GSE100375	http://dbarchive.biosciencedbc.jp/kyushu-u/hg19/eachData/bed05/SRX2947200.05.bed
FLI1	Helix-turn-helix domains	Cell Line	A673	SRX2913028.bed	ChIP-Atlas	GSM2666477	GSE99959	http://dbarchive.biosciencedbc.jp/kyushu-u/hg19/eachData/bed05/SRX2913028.05.bed
FLI1	Helix-turn-helix domains	Cell Line	A673	SRX2913027.bed	ChIP-Atlas	GSM2666476	GSE99959	http://dbarchive.biosciencedbc.jp/kyushu-u/hg19/eachData/bed05/SRX2913027.05.bed
FLI1	Helix-turn-helix domains	Cell Line	A673	SRX2913026.bed	ChIP-Atlas	GSM2666475	GSE99959	http://dbarchive.biosciencedbc.jp/kyushu-u/hg19/eachData/bed05/SRX2913026.05.bed
FLI1	Helix-turn-helix domains	Cell Line	A673	SRX2913025.bed	ChIP-Atlas	GSM2666474	GSE99959	http://dbarchive.biosciencedbc.jp/kyushu-u/hg19/eachData/bed05/SRX2913025.05.bed
POU5F1	Helix-turn-helix domains	Cell Line	H9	SRX2881140.bed	ChIP-Atlas	GSM2648934	GSE99627	http://dbarchive.biosciencedbc.jp/kyushu-u/hg19/eachData/bed05/SRX2881140.05.bed
POU5F1	Helix-turn-helix domains	Cell Line	H9	SRX2881139.bed	ChIP-Atlas	GSM2648933	GSE99627	http://dbarchive.biosciencedbc.jp/kyushu-u/hg19/eachData/bed05/SRX2881139.05.bed
NANOG	Helix-turn-helix domains	Cell Line	H9	SRX2881138.bed	ChIP-Atlas	GSM2648932	GSE99627	http://dbarchive.biosciencedbc.jp/kyushu-u/hg19/eachData/bed05/SRX2881138.05.bed
NANOG	Helix-turn-helix domains	Cell Line	H9	SRX2881137.bed	ChIP-Atlas	GSM2648931	GSE99627	http://dbarchive.biosciencedbc.jp/kyushu-u/hg19/eachData/bed05/SRX2881137.05.bed
TEAD4	Helix-turn-helix domains	Cell Line	H1	SRX2844313.bed	ChIP-Atlas	GSM2635693	GSE99202	http://dbarchive.biosciencedbc.jp/kyushu-u/hg19/eachData/bed05/SRX2844313.05.bed
SMAD2	beta-Hairpin exposed by an alpha/beta-scaffold	Cell Line	H1	SRX2844312.bed	ChIP-Atlas	GSM2635692	GSE99202	http://dbarchive.biosciencedbc.jp/kyushu-u/hg19/eachData/bed05/SRX2844312.05.bed
SMAD2	beta-Hairpin exposed by an alpha/beta-scaffold	Cell Line	H1	SRX2844311.bed	ChIP-Atlas	GSM2635691	GSE99202	http://dbarchive.biosciencedbc.jp/kyushu-u/hg19/eachData/bed05/SRX2844311.05.bed
PAX7	Helix-turn-helix domains	Cell Line	H9	SRX2830156.bed	ChIP-Atlas	GSM2629527	GSE98976	http://dbarchive.biosciencedbc.jp/kyushu-u/hg19/eachData/bed05/SRX2830156.05.bed
NFKB2	Immunoglobulin fold	Cell Line	GM12878	SRX2837390.bed	ChIP-Atlas	GSM2628097	GSE55105	http://dbarchive.biosciencedbc.jp/kyushu-u/hg19/eachData/bed05/SRX2837390.05.bed
NFKB2	Immunoglobulin fold	Cell Line	GM12878	SRX2837389.bed	ChIP-Atlas	GSM2628096	GSE55105	http://dbarchive.biosciencedbc.jp/kyushu-u/hg19/eachData/bed05/SRX2837389.05.bed
NFKB1	Immunoglobulin fold	Cell Line	GM12878	SRX2837388.bed	ChIP-Atlas	GSM2628095	GSE55105	http://dbarchive.biosciencedbc.jp/kyushu-u/hg19/eachData/bed05/SRX2837388.05.bed
NFKB1	Immunoglobulin fold	Cell Line	GM12878	SRX2837387.bed	ChIP-Atlas	GSM2628094	GSE55105	http://dbarchive.biosciencedbc.jp/kyushu-u/hg19/eachData/bed05/SRX2837387.05.bed
REL	TcoF: TF	Cell Line	GM12878	SRX2837386.bed	ChIP-Atlas	GSM2628093	GSE55105	http://dbarchive.biosciencedbc.jp/kyushu-u/hg19/eachData/bed05/SRX2837386.05.bed
REL	TcoF: TF	Cell Line	GM12878	SRX2837385.bed	ChIP-Atlas	GSM2628092	GSE55105	http://dbarchive.biosciencedbc.jp/kyushu-u/hg19/eachData/bed05/SRX2837385.05.bed
RELB	Immunoglobulin fold	Cell Line	GM12878	SRX2837384.bed	ChIP-Atlas	GSM2628091	GSE55105	http://dbarchive.biosciencedbc.jp/kyushu-u/hg19/eachData/bed05/SRX2837384.05.bed
RELB	Immunoglobulin fold	Cell Line	GM12878	SRX2837383.bed	ChIP-Atlas	GSM2628090	GSE55105	http://dbarchive.biosciencedbc.jp/kyushu-u/hg19/eachData/bed05/SRX2837383.05.bed
SPI1	Helix-turn-helix domains	Primary Cell	macrophage	SRX2770857.bed	ChIP-Atlas	GSM2592810	GSE98367	http://dbarchive.biosciencedbc.jp/kyushu-u/hg19/eachData/bed05/SRX2770857.05.bed
SPI1	Helix-turn-helix domains	Primary Cell	macrophage	SRX2770856.bed	ChIP-Atlas	GSM2592809	GSE98367	http://dbarchive.biosciencedbc.jp/kyushu-u/hg19/eachData/bed05/SRX2770856.05.bed
SPI1	Helix-turn-helix domains	Primary Cell	macrophage	SRX2770855.bed	ChIP-Atlas	GSM2592808	GSE98367	http://dbarchive.biosciencedbc.jp/kyushu-u/hg19/eachData/bed05/SRX2770855.05.bed
SPI1	Helix-turn-helix domains	Primary Cell	macrophage	SRX2770854.bed	ChIP-Atlas	GSM2592807	GSE98367	http://dbarchive.biosciencedbc.jp/kyushu-u/hg19/eachData/bed05/SRX2770854.05.bed
MAF	Basic domains	Primary Cell	macrophage	SRX2770851.bed	ChIP-Atlas	GSM2592804	GSE98367	http://dbarchive.biosciencedbc.jp/kyushu-u/hg19/eachData/bed05/SRX2770851.05.bed
MAF	Basic domains	Primary Cell	macrophage	SRX2770850.bed	ChIP-Atlas	GSM2592803	GSE98367	http://dbarchive.biosciencedbc.jp/kyushu-u/hg19/eachData/bed05/SRX2770850.05.bed
CEBPB	Basic domains	Primary Cell	macrophage	SRX2770847.bed	ChIP-Atlas	GSM2592800	GSE98367	http://dbarchive.biosciencedbc.jp/kyushu-u/hg19/eachData/bed05/SRX2770847.05.bed
CEBPB	Basic domains	Primary Cell	macrophage	SRX2770846.bed	ChIP-Atlas	GSM2592799	GSE98367	http://dbarchive.biosciencedbc.jp/kyushu-u/hg19/eachData/bed05/SRX2770846.05.bed
CEBPB	Basic domains	Primary Cell	macrophage	SRX2770845.bed	ChIP-Atlas	GSM2592798	GSE98367	http://dbarchive.biosciencedbc.jp/kyushu-u/hg19/eachData/bed05/SRX2770845.05.bed
CEBPB	Basic domains	Primary Cell	macrophage	SRX2770844.bed	ChIP-Atlas	GSM2592797	GSE98367	http://dbarchive.biosciencedbc.jp/kyushu-u/hg19/eachData/bed05/SRX2770844.05.bed
ZNF516	Zinc-coordinating DNA-binding domains	Cell Line	MCF-7	SRX2745728.bed	ChIP-Atlas	GSM2583862	GSE97962	http://dbarchive.biosciencedbc.jp/kyushu-u/hg19/eachData/bed05/SRX2745728.05.bed
KLF4	Zinc-coordinating DNA-binding domains	Cell Line	MRC5	SRX2732213.bed	ChIP-Atlas	GSM2573038	GSE81899	http://dbarchive.biosciencedbc.jp/kyushu-u/hg19/eachData/bed05/SRX2732213.05.bed
KLF4	Zinc-coordinating DNA-binding domains	Cell Line	MRC5	SRX2732212.bed	ChIP-Atlas	GSM2573037	GSE81899	http://dbarchive.biosciencedbc.jp/kyushu-u/hg19/eachData/bed05/SRX2732212.05.bed
SOX2	Other all-alpha-helical DNA-binding domains	Cell Line	MRC5	SRX2732211.bed	ChIP-Atlas	GSM2573036	GSE81899	http://dbarchive.biosciencedbc.jp/kyushu-u/hg19/eachData/bed05/SRX2732211.05.bed
SOX2	Other all-alpha-helical DNA-binding domains	Cell Line	MRC5	SRX2732210.bed	ChIP-Atlas	GSM2573035	GSE81899	http://dbarchive.biosciencedbc.jp/kyushu-u/hg19/eachData/bed05/SRX2732210.05.bed
POU5F1	Helix-turn-helix domains	Cell Line	MRC5	SRX2732209.bed	ChIP-Atlas	GSM2573034	GSE81899	http://dbarchive.biosciencedbc.jp/kyushu-u/hg19/eachData/bed05/SRX2732209.05.bed
POU5F1	Helix-turn-helix domains	Cell Line	MRC5	SRX2732208.bed	ChIP-Atlas	GSM2573033	GSE81899	http://dbarchive.biosciencedbc.jp/kyushu-u/hg19/eachData/bed05/SRX2732208.05.bed
PBX4	Helix-turn-helix domains	Cell Line	PC-3	SRX2731658.bed	ChIP-Atlas	GSM2572277	GSE97570	http://dbarchive.biosciencedbc.jp/kyushu-u/hg19/eachData/bed05/SRX2731658.05.bed
HOXC5	Helix-turn-helix domains	Cell Line	PC-3	SRX2731657.bed	ChIP-Atlas	GSM2572276	GSE97570	http://dbarchive.biosciencedbc.jp/kyushu-u/hg19/eachData/bed05/SRX2731657.05.bed
HOXC5	Helix-turn-helix domains	Cell Line	PC-3	SRX2731656.bed	ChIP-Atlas	GSM2572275	GSE97570	http://dbarchive.biosciencedbc.jp/kyushu-u/hg19/eachData/bed05/SRX2731656.05.bed
HOXC5	Helix-turn-helix domains	Cell Line	PC-3	SRX2731653.bed	ChIP-Atlas	GSM2572272	GSE97570	http://dbarchive.biosciencedbc.jp/kyushu-u/hg19/eachData/bed05/SRX2731653.05.bed
ARID5B	Helix-turn-helix domains	Cell Line	Jurkat	SRX2730808.bed	ChIP-Atlas	GSM2570506	GSE97512	http://dbarchive.biosciencedbc.jp/kyushu-u/hg19/eachData/bed05/SRX2730808.05.bed
KLF5	Zinc-coordinating DNA-binding domains	Cell Line	293	SRX2671523.bed	ChIP-Atlas	GSM2549700	GSE88976	http://dbarchive.biosciencedbc.jp/kyushu-u/hg19/eachData/bed05/SRX2671523.05.bed
KLF5	Zinc-coordinating DNA-binding domains	Cell Line	293	SRX2671522.bed	ChIP-Atlas	GSM2549699	GSE88976	http://dbarchive.biosciencedbc.jp/kyushu-u/hg19/eachData/bed05/SRX2671522.05.bed
KLF5	Zinc-coordinating DNA-binding domains	Cell Line	293	SRX2671521.bed	ChIP-Atlas	GSM2549698	GSE88976	http://dbarchive.biosciencedbc.jp/kyushu-u/hg19/eachData/bed05/SRX2671521.05.bed
KLF5	Zinc-coordinating DNA-binding domains	Cell Line	293	SRX2671520.bed	ChIP-Atlas	GSM2549697	GSE88976	http://dbarchive.biosciencedbc.jp/kyushu-u/hg19/eachData/bed05/SRX2671520.05.bed
KLF5	Zinc-coordinating DNA-binding domains	Cell Line	293	SRX2671519.bed	ChIP-Atlas	GSM2549696	GSE88976	http://dbarchive.biosciencedbc.jp/kyushu-u/hg19/eachData/bed05/SRX2671519.05.bed
KLF5	Zinc-coordinating DNA-binding domains	Cell Line	293	SRX2671518.bed	ChIP-Atlas	GSM2549695	GSE88976	http://dbarchive.biosciencedbc.jp/kyushu-u/hg19/eachData/bed05/SRX2671518.05.bed
KLF5	Zinc-coordinating DNA-binding domains	Cell Line	293	SRX2671517.bed	ChIP-Atlas	GSM2549694	GSE88976	http://dbarchive.biosciencedbc.jp/kyushu-u/hg19/eachData/bed05/SRX2671517.05.bed
KLF5	Zinc-coordinating DNA-binding domains	Cell Line	293	SRX2671516.bed	ChIP-Atlas	GSM2549693	GSE88976	http://dbarchive.biosciencedbc.jp/kyushu-u/hg19/eachData/bed05/SRX2671516.05.bed
STAT3	Immunoglobulin fold	Primary Cell	Th17	SRX2661483.bed	ChIP-Atlas	GSM2545823	GSE96912	http://dbarchive.biosciencedbc.jp/kyushu-u/hg19/eachData/bed05/SRX2661483.05.bed
STAT3	Immunoglobulin fold	Primary Cell	Th17	SRX2661481.bed	ChIP-Atlas	GSM2545821	GSE96912	http://dbarchive.biosciencedbc.jp/kyushu-u/hg19/eachData/bed05/SRX2661481.05.bed
STAT3	Immunoglobulin fold	Primary Cell	Th17	SRX2661479.bed	ChIP-Atlas	GSM2545819	GSE96912	http://dbarchive.biosciencedbc.jp/kyushu-u/hg19/eachData/bed05/SRX2661479.05.bed
ZBTB48	Zinc-coordinating DNA-binding domains	Cell Line	U2OS	SRX2652451.bed	ChIP-Atlas	GSM2543161	GSE96776	http://dbarchive.biosciencedbc.jp/kyushu-u/hg19/eachData/bed05/SRX2652451.05.bed
ZBTB48	Zinc-coordinating DNA-binding domains	Cell Line	U2OS	SRX2652450.bed	ChIP-Atlas	GSM2543160	GSE96776	http://dbarchive.biosciencedbc.jp/kyushu-u/hg19/eachData/bed05/SRX2652450.05.bed
ZBTB48	Zinc-coordinating DNA-binding domains	Cell Line	U2OS	SRX2652449.bed	ChIP-Atlas	GSM2543159	GSE96776	http://dbarchive.biosciencedbc.jp/kyushu-u/hg19/eachData/bed05/SRX2652449.05.bed
ZBTB48	Zinc-coordinating DNA-binding domains	Cell Line	U2OS	SRX2652448.bed	ChIP-Atlas	GSM2543158	GSE96776	http://dbarchive.biosciencedbc.jp/kyushu-u/hg19/eachData/bed05/SRX2652448.05.bed
ZBTB48	Zinc-coordinating DNA-binding domains	Cell Line	U2OS	SRX2652447.bed	ChIP-Atlas	GSM2543157	GSE96776	http://dbarchive.biosciencedbc.jp/kyushu-u/hg19/eachData/bed05/SRX2652447.05.bed
ZBTB48	Zinc-coordinating DNA-binding domains	Cell Line	U2OS	SRX2652446.bed	ChIP-Atlas	GSM2543156	GSE96776	http://dbarchive.biosciencedbc.jp/kyushu-u/hg19/eachData/bed05/SRX2652446.05.bed
ZBTB48	Zinc-coordinating DNA-binding domains	Cell Line	U2OS	SRX2652445.bed	ChIP-Atlas	GSM2543155	GSE96776	http://dbarchive.biosciencedbc.jp/kyushu-u/hg19/eachData/bed05/SRX2652445.05.bed
ZBTB48	Zinc-coordinating DNA-binding domains	Cell Line	U2OS	SRX2652444.bed	ChIP-Atlas	GSM2543154	GSE96776	http://dbarchive.biosciencedbc.jp/kyushu-u/hg19/eachData/bed05/SRX2652444.05.bed
ZBTB48	Zinc-coordinating DNA-binding domains	Cell Line	HeLa-S3	SRX2652443.bed	ChIP-Atlas	GSM2543153	GSE96776	http://dbarchive.biosciencedbc.jp/kyushu-u/hg19/eachData/bed05/SRX2652443.05.bed
ZBTB48	Zinc-coordinating DNA-binding domains	Cell Line	HeLa-S3	SRX2652442.bed	ChIP-Atlas	GSM2543152	GSE96776	http://dbarchive.biosciencedbc.jp/kyushu-u/hg19/eachData/bed05/SRX2652442.05.bed
ZBTB48	Zinc-coordinating DNA-binding domains	Cell Line	HeLa-S3	SRX2652441.bed	ChIP-Atlas	GSM2543151	GSE96776	http://dbarchive.biosciencedbc.jp/kyushu-u/hg19/eachData/bed05/SRX2652441.05.bed
ZBTB48	Zinc-coordinating DNA-binding domains	Cell Line	HeLa-S3	SRX2652440.bed	ChIP-Atlas	GSM2543150	GSE96776	http://dbarchive.biosciencedbc.jp/kyushu-u/hg19/eachData/bed05/SRX2652440.05.bed
ZBTB48	Zinc-coordinating DNA-binding domains	Cell Line	HeLa-S3	SRX2652439.bed	ChIP-Atlas	GSM2543149	GSE96776	http://dbarchive.biosciencedbc.jp/kyushu-u/hg19/eachData/bed05/SRX2652439.05.bed
ZBTB48	Zinc-coordinating DNA-binding domains	Cell Line	HeLa-S3	SRX2652438.bed	ChIP-Atlas	GSM2543148	GSE96776	http://dbarchive.biosciencedbc.jp/kyushu-u/hg19/eachData/bed05/SRX2652438.05.bed
ZBTB48	Zinc-coordinating DNA-binding domains	Cell Line	HeLa-S3	SRX2652437.bed	ChIP-Atlas	GSM2543147	GSE96776	http://dbarchive.biosciencedbc.jp/kyushu-u/hg19/eachData/bed05/SRX2652437.05.bed
ZBTB48	Zinc-coordinating DNA-binding domains	Cell Line	HeLa-S3	SRX2652436.bed	ChIP-Atlas	GSM2543146	GSE96776	http://dbarchive.biosciencedbc.jp/kyushu-u/hg19/eachData/bed05/SRX2652436.05.bed
ZNF532	Zinc-coordinating DNA-binding domains	Cell Line	ZNF532-NUT_24335	SRX2652430.bed	ChIP-Atlas	GSM2543141	GSE96775	http://dbarchive.biosciencedbc.jp/kyushu-u/hg19/eachData/bed05/SRX2652430.05.bed
ZNF532	Zinc-coordinating DNA-binding domains	Cell Line	ZNF532-NUT_24335	SRX2652429.bed	ChIP-Atlas	GSM2543140	GSE96775	http://dbarchive.biosciencedbc.jp/kyushu-u/hg19/eachData/bed05/SRX2652429.05.bed
EP300	ENCODE: TF	Cell Line	ZNF532-NUT_24335	SRX2652428.bed	ChIP-Atlas	GSM2543139	GSE96775	http://dbarchive.biosciencedbc.jp/kyushu-u/hg19/eachData/bed05/SRX2652428.05.bed
EP300	ENCODE: TF	Cell Line	ZNF532-NUT_24335	SRX2652427.bed	ChIP-Atlas	GSM2543138	GSE96775	http://dbarchive.biosciencedbc.jp/kyushu-u/hg19/eachData/bed05/SRX2652427.05.bed
HOXB13	Helix-turn-helix domains	Cell Line	VCaP	SRX2642375.bed	ChIP-Atlas	GSM2537236	GSE96652	http://dbarchive.biosciencedbc.jp/kyushu-u/hg19/eachData/bed05/SRX2642375.05.bed
HOXB13	Helix-turn-helix domains	Cell Line	VCaP	SRX2642374.bed	ChIP-Atlas	GSM2537235	GSE96652	http://dbarchive.biosciencedbc.jp/kyushu-u/hg19/eachData/bed05/SRX2642374.05.bed
HOXB13	Helix-turn-helix domains	Cell Line	VCaP	SRX2642373.bed	ChIP-Atlas	GSM2537234	GSE96652	http://dbarchive.biosciencedbc.jp/kyushu-u/hg19/eachData/bed05/SRX2642373.05.bed
HOXB13	Helix-turn-helix domains	Cell Line	VCaP	SRX2642372.bed	ChIP-Atlas	GSM2537233	GSE96652	http://dbarchive.biosciencedbc.jp/kyushu-u/hg19/eachData/bed05/SRX2642372.05.bed
HOXB13	Helix-turn-helix domains	Cell Line	VCaP	SRX2642371.bed	ChIP-Atlas	GSM2537232	GSE96652	http://dbarchive.biosciencedbc.jp/kyushu-u/hg19/eachData/bed05/SRX2642371.05.bed
HOXB13	Helix-turn-helix domains	Cell Line	VCaP	SRX2642370.bed	ChIP-Atlas	GSM2537231	GSE96652	http://dbarchive.biosciencedbc.jp/kyushu-u/hg19/eachData/bed05/SRX2642370.05.bed
FOXA1	Helix-turn-helix domains	Cell Line	22Rv1	SRX2642356.bed	ChIP-Atlas	GSM2537217	GSE96652	http://dbarchive.biosciencedbc.jp/kyushu-u/hg19/eachData/bed05/SRX2642356.05.bed
FOXA1	Helix-turn-helix domains	Cell Line	22Rv1	SRX2642355.bed	ChIP-Atlas	GSM2537216	GSE96652	http://dbarchive.biosciencedbc.jp/kyushu-u/hg19/eachData/bed05/SRX2642355.05.bed
HOXB13	Helix-turn-helix domains	Cell Line	22Rv1	SRX2642354.bed	ChIP-Atlas	GSM2537215	GSE96652	http://dbarchive.biosciencedbc.jp/kyushu-u/hg19/eachData/bed05/SRX2642354.05.bed
HOXB13	Helix-turn-helix domains	Cell Line	22Rv1	SRX2642353.bed	ChIP-Atlas	GSM2537214	GSE96652	http://dbarchive.biosciencedbc.jp/kyushu-u/hg19/eachData/bed05/SRX2642353.05.bed
AR	Zinc-coordinating DNA-binding domains	Cell Line	22Rv1	SRX2642352.bed	ChIP-Atlas	GSM2537213	GSE96652	http://dbarchive.biosciencedbc.jp/kyushu-u/hg19/eachData/bed05/SRX2642352.05.bed
AR	Zinc-coordinating DNA-binding domains	Cell Line	22Rv1	SRX2642351.bed	ChIP-Atlas	GSM2537212	GSE96652	http://dbarchive.biosciencedbc.jp/kyushu-u/hg19/eachData/bed05/SRX2642351.05.bed
KMT2D	Zinc-coordinating DNA-binding domains	Cell Line	T-47D	SRX2588918.bed	ChIP-Atlas	GSM2508064	GSE95366	http://dbarchive.biosciencedbc.jp/kyushu-u/hg19/eachData/bed05/SRX2588918.05.bed
KMT2D	Zinc-coordinating DNA-binding domains	Cell Line	T-47D	SRX2588916.bed	ChIP-Atlas	GSM2508062	GSE95366	http://dbarchive.biosciencedbc.jp/kyushu-u/hg19/eachData/bed05/SRX2588916.05.bed
EZH2	TcoF: TF	Cell Line	MDA-MB-231	SRX2585783.bed	ChIP-Atlas	GSM2501569	GSE95303	http://dbarchive.biosciencedbc.jp/kyushu-u/hg19/eachData/bed05/SRX2585783.05.bed
TP53	Immunoglobulin fold	Cell Line	MDA-MB-231	SRX2585782.bed	ChIP-Atlas	GSM2501568	GSE95303	http://dbarchive.biosciencedbc.jp/kyushu-u/hg19/eachData/bed05/SRX2585782.05.bed
E2F1	Helix-turn-helix domains	Cell Line	MDA-MB-231	SRX2585781.bed	ChIP-Atlas	GSM2501567	GSE95303	http://dbarchive.biosciencedbc.jp/kyushu-u/hg19/eachData/bed05/SRX2585781.05.bed
MYC	Basic domains	Cell Line	MDA-MB-231	SRX2585780.bed	ChIP-Atlas	GSM2501566	GSE95303	http://dbarchive.biosciencedbc.jp/kyushu-u/hg19/eachData/bed05/SRX2585780.05.bed
FOSL1	Basic domains	Cell Line	MDA-MB-231	SRX2585779.bed	ChIP-Atlas	GSM2501565	GSE95303	http://dbarchive.biosciencedbc.jp/kyushu-u/hg19/eachData/bed05/SRX2585779.05.bed
WDHD1	TcoF: TF	Cell Line	LNCAP	SRX2545070.bed	ChIP-Atlas	GSM2480833	GSE94682	http://dbarchive.biosciencedbc.jp/kyushu-u/hg19/eachData/bed05/SRX2545070.05.bed
WDHD1	TcoF: TF	Cell Line	LNCAP	SRX2545069.bed	ChIP-Atlas	GSM2480832	GSE94682	http://dbarchive.biosciencedbc.jp/kyushu-u/hg19/eachData/bed05/SRX2545069.05.bed
WDHD1	TcoF: TF	Cell Line	LNCAP	SRX2545068.bed	ChIP-Atlas	GSM2480831	GSE94682	http://dbarchive.biosciencedbc.jp/kyushu-u/hg19/eachData/bed05/SRX2545068.05.bed
WDHD1	TcoF: TF	Cell Line	LNCAP	SRX2545067.bed	ChIP-Atlas	GSM2480830	GSE94682	http://dbarchive.biosciencedbc.jp/kyushu-u/hg19/eachData/bed05/SRX2545067.05.bed
TRIM28	ENCODE: TF	Cell Line	LNCAP	SRX2545066.bed	ChIP-Atlas	GSM2480829	GSE94682	http://dbarchive.biosciencedbc.jp/kyushu-u/hg19/eachData/bed05/SRX2545066.05.bed
TRIM28	ENCODE: TF	Cell Line	LNCAP	SRX2545065.bed	ChIP-Atlas	GSM2480828	GSE94682	http://dbarchive.biosciencedbc.jp/kyushu-u/hg19/eachData/bed05/SRX2545065.05.bed
TRIM28	ENCODE: TF	Cell Line	LNCAP	SRX2545064.bed	ChIP-Atlas	GSM2480827	GSE94682	http://dbarchive.biosciencedbc.jp/kyushu-u/hg19/eachData/bed05/SRX2545064.05.bed
TRIM28	ENCODE: TF	Cell Line	LNCAP	SRX2545063.bed	ChIP-Atlas	GSM2480826	GSE94682	http://dbarchive.biosciencedbc.jp/kyushu-u/hg19/eachData/bed05/SRX2545063.05.bed
SMARCA4	TcoF: TF	Cell Line	LNCAP	SRX2545048.bed	ChIP-Atlas	GSM2480811	GSE94682	http://dbarchive.biosciencedbc.jp/kyushu-u/hg19/eachData/bed05/SRX2545048.05.bed
SMARCA4	TcoF: TF	Cell Line	LNCAP	SRX2545047.bed	ChIP-Atlas	GSM2480810	GSE94682	http://dbarchive.biosciencedbc.jp/kyushu-u/hg19/eachData/bed05/SRX2545047.05.bed
SMARCA4	TcoF: TF	Cell Line	LNCAP	SRX2545046.bed	ChIP-Atlas	GSM2480809	GSE94682	http://dbarchive.biosciencedbc.jp/kyushu-u/hg19/eachData/bed05/SRX2545046.05.bed
SMARCA4	TcoF: TF	Cell Line	LNCAP	SRX2545045.bed	ChIP-Atlas	GSM2480808	GSE94682	http://dbarchive.biosciencedbc.jp/kyushu-u/hg19/eachData/bed05/SRX2545045.05.bed
ARID1A	Helix-turn-helix domains	Cell Line	LNCAP	SRX2545044.bed	ChIP-Atlas	GSM2480807	GSE94682	http://dbarchive.biosciencedbc.jp/kyushu-u/hg19/eachData/bed05/SRX2545044.05.bed
ARID1A	Helix-turn-helix domains	Cell Line	LNCAP	SRX2545043.bed	ChIP-Atlas	GSM2480806	GSE94682	http://dbarchive.biosciencedbc.jp/kyushu-u/hg19/eachData/bed05/SRX2545043.05.bed
ARID1A	Helix-turn-helix domains	Cell Line	LNCAP	SRX2545042.bed	ChIP-Atlas	GSM2480805	GSE94682	http://dbarchive.biosciencedbc.jp/kyushu-u/hg19/eachData/bed05/SRX2545042.05.bed
ARID1A	Helix-turn-helix domains	Cell Line	LNCAP	SRX2545041.bed	ChIP-Atlas	GSM2480804	GSE94682	http://dbarchive.biosciencedbc.jp/kyushu-u/hg19/eachData/bed05/SRX2545041.05.bed
MYB	Helix-turn-helix domains	Cell Line	MV411	SRX2524366.bed	ChIP-Atlas	GSM2471420	GSE94240	http://dbarchive.biosciencedbc.jp/kyushu-u/hg19/eachData/bed05/SRX2524366.05.bed
MYB	Helix-turn-helix domains	Cell Line	MV411	SRX2524365.bed	ChIP-Atlas	GSM2471419	GSE94240	http://dbarchive.biosciencedbc.jp/kyushu-u/hg19/eachData/bed05/SRX2524365.05.bed
MYB	Helix-turn-helix domains	Cell Line	MV411	SRX2524364.bed	ChIP-Atlas	GSM2471418	GSE94240	http://dbarchive.biosciencedbc.jp/kyushu-u/hg19/eachData/bed05/SRX2524364.05.bed
MYB	Helix-turn-helix domains	Cell Line	MV411	SRX2524363.bed	ChIP-Atlas	GSM2471417	GSE94240	http://dbarchive.biosciencedbc.jp/kyushu-u/hg19/eachData/bed05/SRX2524363.05.bed
MYB	Helix-turn-helix domains	Cell Line	MV411	SRX2524362.bed	ChIP-Atlas	GSM2471416	GSE94240	http://dbarchive.biosciencedbc.jp/kyushu-u/hg19/eachData/bed05/SRX2524362.05.bed
MYB	Helix-turn-helix domains	Cell Line	MV411	SRX2524361.bed	ChIP-Atlas	GSM2471415	GSE94240	http://dbarchive.biosciencedbc.jp/kyushu-u/hg19/eachData/bed05/SRX2524361.05.bed
MYB	Helix-turn-helix domains	Cell Line	MV411	SRX2524360.bed	ChIP-Atlas	GSM2471414	GSE94240	http://dbarchive.biosciencedbc.jp/kyushu-u/hg19/eachData/bed05/SRX2524360.05.bed
MYB	Helix-turn-helix domains	Cell Line	MV411	SRX2524359.bed	ChIP-Atlas	GSM2471413	GSE94240	http://dbarchive.biosciencedbc.jp/kyushu-u/hg19/eachData/bed05/SRX2524359.05.bed
MYB	Helix-turn-helix domains	Cell Line	MV411	SRX2524358.bed	ChIP-Atlas	GSM2471412	GSE94240	http://dbarchive.biosciencedbc.jp/kyushu-u/hg19/eachData/bed05/SRX2524358.05.bed
ESR1	Zinc-coordinating DNA-binding domains	Tissue	Endometrioid_adenocarcinoma	SRX2514255.bed	ChIP-Atlas	GSM2467305	GSE94031	http://dbarchive.biosciencedbc.jp/kyushu-u/hg19/eachData/bed05/SRX2514255.05.bed
ESR1	Zinc-coordinating DNA-binding domains	Tissue	Endometrioid_adenocarcinoma	SRX2514254.bed	ChIP-Atlas	GSM2467304	GSE94031	http://dbarchive.biosciencedbc.jp/kyushu-u/hg19/eachData/bed05/SRX2514254.05.bed
ESR1	Zinc-coordinating DNA-binding domains	Tissue	Endometrioid_adenocarcinoma	SRX2514253.bed	ChIP-Atlas	GSM2467303	GSE94031	http://dbarchive.biosciencedbc.jp/kyushu-u/hg19/eachData/bed05/SRX2514253.05.bed
ESR1	Zinc-coordinating DNA-binding domains	Tissue	Endometrioid_adenocarcinoma	SRX2514252.bed	ChIP-Atlas	GSM2467302	GSE94031	http://dbarchive.biosciencedbc.jp/kyushu-u/hg19/eachData/bed05/SRX2514252.05.bed
ESR1	Zinc-coordinating DNA-binding domains	Tissue	Endometrioid_adenocarcinoma	SRX2514251.bed	ChIP-Atlas	GSM2467301	GSE94031	http://dbarchive.biosciencedbc.jp/kyushu-u/hg19/eachData/bed05/SRX2514251.05.bed
ESR1	Zinc-coordinating DNA-binding domains	Tissue	Endometrioid_adenocarcinoma	SRX2514250.bed	ChIP-Atlas	GSM2467300	GSE94031	http://dbarchive.biosciencedbc.jp/kyushu-u/hg19/eachData/bed05/SRX2514250.05.bed
ESR1	Zinc-coordinating DNA-binding domains	Tissue	Endometrioid_adenocarcinoma	SRX2514249.bed	ChIP-Atlas	GSM2467299	GSE94031	http://dbarchive.biosciencedbc.jp/kyushu-u/hg19/eachData/bed05/SRX2514249.05.bed
ESR1	Zinc-coordinating DNA-binding domains	Tissue	Endometrioid_adenocarcinoma	SRX2514248.bed	ChIP-Atlas	GSM2467298	GSE94031	http://dbarchive.biosciencedbc.jp/kyushu-u/hg19/eachData/bed05/SRX2514248.05.bed
ESR1	Zinc-coordinating DNA-binding domains	Tissue	Endometrioid_adenocarcinoma	SRX2514247.bed	ChIP-Atlas	GSM2467297	GSE94031	http://dbarchive.biosciencedbc.jp/kyushu-u/hg19/eachData/bed05/SRX2514247.05.bed
ESR1	Zinc-coordinating DNA-binding domains	Tissue	Endometrioid_adenocarcinoma	SRX2514246.bed	ChIP-Atlas	GSM2467296	GSE94031	http://dbarchive.biosciencedbc.jp/kyushu-u/hg19/eachData/bed05/SRX2514246.05.bed
ESR1	Zinc-coordinating DNA-binding domains	Tissue	Endometrioid_adenocarcinoma	SRX2514245.bed	ChIP-Atlas	GSM2467295	GSE94031	http://dbarchive.biosciencedbc.jp/kyushu-u/hg19/eachData/bed05/SRX2514245.05.bed
ESR1	Zinc-coordinating DNA-binding domains	Tissue	Endometrioid_adenocarcinoma	SRX2514244.bed	ChIP-Atlas	GSM2467294	GSE94031	http://dbarchive.biosciencedbc.jp/kyushu-u/hg19/eachData/bed05/SRX2514244.05.bed
RUNX1	Immunoglobulin fold	Cell Line	293	SRX2513054.bed	ChIP-Atlas	GSM2467011	GSE85524	http://dbarchive.biosciencedbc.jp/kyushu-u/hg19/eachData/bed05/SRX2513054.05.bed
TET2	TcoF: TF	Cell Line	Jurkat	SRX2513053.bed	ChIP-Atlas	GSM2467009	GSE85524	http://dbarchive.biosciencedbc.jp/kyushu-u/hg19/eachData/bed05/SRX2513053.05.bed
TET2	TcoF: TF	Cell Line	Jurkat	SRX2513052.bed	ChIP-Atlas	GSM2467007	GSE85524	http://dbarchive.biosciencedbc.jp/kyushu-u/hg19/eachData/bed05/SRX2513052.05.bed
SREBF2	Basic domains	Cell Line	PANC-1	SRX2512464.bed	ChIP-Atlas	GSM2466039	GSE93982	http://dbarchive.biosciencedbc.jp/kyushu-u/hg19/eachData/bed05/SRX2512464.05.bed
SREBF2	Basic domains	Cell Line	PANC-1	SRX2512463.bed	ChIP-Atlas	GSM2466038	GSE93982	http://dbarchive.biosciencedbc.jp/kyushu-u/hg19/eachData/bed05/SRX2512463.05.bed
FOXD3	Helix-turn-helix domains	Cell Line	A549	SRX2480568.bed	ChIP-Atlas	GSM2451236	GSE93323	http://dbarchive.biosciencedbc.jp/kyushu-u/hg19/eachData/bed05/SRX2480568.05.bed
MYC	Basic domains	Cell Line	HUVEC	SRX2452447.bed	ChIP-Atlas	GSM2442794	GSE93030	http://dbarchive.biosciencedbc.jp/kyushu-u/hg19/eachData/bed05/SRX2452447.05.bed
CUX1	Helix-turn-helix domains	Cell Line	K562	SRX2442524.bed	ChIP-Atlas	GSM2439240	GSE92882	http://dbarchive.biosciencedbc.jp/kyushu-u/hg19/eachData/bed05/SRX2442524.05.bed
CUX1	Helix-turn-helix domains	Cell Line	K562	SRX2442523.bed	ChIP-Atlas	GSM2439239	GSE92882	http://dbarchive.biosciencedbc.jp/kyushu-u/hg19/eachData/bed05/SRX2442523.05.bed
CUX1	Helix-turn-helix domains	Cell Line	K562	SRX2442522.bed	ChIP-Atlas	GSM2439238	GSE92882	http://dbarchive.biosciencedbc.jp/kyushu-u/hg19/eachData/bed05/SRX2442522.05.bed
CUX1	Helix-turn-helix domains	Cell Line	K562	SRX2442520.bed	ChIP-Atlas	GSM2439236	GSE92882	http://dbarchive.biosciencedbc.jp/kyushu-u/hg19/eachData/bed05/SRX2442520.05.bed
CUX1	Helix-turn-helix domains	Cell Line	K562	SRX2442519.bed	ChIP-Atlas	GSM2439235	GSE92882	http://dbarchive.biosciencedbc.jp/kyushu-u/hg19/eachData/bed05/SRX2442519.05.bed
CUX1	Helix-turn-helix domains	Cell Line	K562	SRX2442518.bed	ChIP-Atlas	GSM2439234	GSE92882	http://dbarchive.biosciencedbc.jp/kyushu-u/hg19/eachData/bed05/SRX2442518.05.bed
CTCF	Zinc-coordinating DNA-binding domains	Cell Line	HCT116	SRX2442516.bed	ChIP-Atlas	GSM2439226	GSE92879	http://dbarchive.biosciencedbc.jp/kyushu-u/hg19/eachData/bed05/SRX2442516.05.bed
CTCF	Zinc-coordinating DNA-binding domains	Cell Line	K562	SRX2442515.bed	ChIP-Atlas	GSM2439225	GSE92879	http://dbarchive.biosciencedbc.jp/kyushu-u/hg19/eachData/bed05/SRX2442515.05.bed
CTCF	Zinc-coordinating DNA-binding domains	Cell Line	K562	SRX2442513.bed	ChIP-Atlas	GSM2439223	GSE92879	http://dbarchive.biosciencedbc.jp/kyushu-u/hg19/eachData/bed05/SRX2442513.05.bed
FOXA2	Helix-turn-helix domains	Cell Line	BJ	SRX2431543.bed	ChIP-Atlas	GSM2430681	GSE92491	http://dbarchive.biosciencedbc.jp/kyushu-u/hg19/eachData/bed05/SRX2431543.05.bed
FOXA2	Helix-turn-helix domains	Cell Line	BJ	SRX2431542.bed	ChIP-Atlas	GSM2430680	GSE92491	http://dbarchive.biosciencedbc.jp/kyushu-u/hg19/eachData/bed05/SRX2431542.05.bed
FOXA2	Helix-turn-helix domains	Cell Line	BJ	SRX2431541.bed	ChIP-Atlas	GSM2430679	GSE92491	http://dbarchive.biosciencedbc.jp/kyushu-u/hg19/eachData/bed05/SRX2431541.05.bed
FOXA2	Helix-turn-helix domains	Cell Line	BJ	SRX2431540.bed	ChIP-Atlas	GSM2430678	GSE92491	http://dbarchive.biosciencedbc.jp/kyushu-u/hg19/eachData/bed05/SRX2431540.05.bed
GATA4	Zinc-coordinating DNA-binding domains	Cell Line	BJ	SRX2431539.bed	ChIP-Atlas	GSM2430677	GSE92491	http://dbarchive.biosciencedbc.jp/kyushu-u/hg19/eachData/bed05/SRX2431539.05.bed
GATA4	Zinc-coordinating DNA-binding domains	Cell Line	BJ	SRX2431538.bed	ChIP-Atlas	GSM2430676	GSE92491	http://dbarchive.biosciencedbc.jp/kyushu-u/hg19/eachData/bed05/SRX2431538.05.bed
FOXA2	Helix-turn-helix domains	Cell Line	BJ	SRX2431537.bed	ChIP-Atlas	GSM2430675	GSE92491	http://dbarchive.biosciencedbc.jp/kyushu-u/hg19/eachData/bed05/SRX2431537.05.bed
FOXA2	Helix-turn-helix domains	Cell Line	BJ	SRX2431536.bed	ChIP-Atlas	GSM2430674	GSE92491	http://dbarchive.biosciencedbc.jp/kyushu-u/hg19/eachData/bed05/SRX2431536.05.bed
SMAD1	beta-Hairpin exposed by an alpha/beta-scaffold	Cell Line	MDA-MB-231	SRX2425863.bed	ChIP-Atlas	GSM2429820	GSE92443	http://dbarchive.biosciencedbc.jp/kyushu-u/hg19/eachData/bed05/SRX2425863.05.bed
SMAD3	beta-Hairpin exposed by an alpha/beta-scaffold	Cell Line	MDA-MB-231	SRX2425862.bed	ChIP-Atlas	GSM2429819	GSE92443	http://dbarchive.biosciencedbc.jp/kyushu-u/hg19/eachData/bed05/SRX2425862.05.bed
SMAD1	beta-Hairpin exposed by an alpha/beta-scaffold	Cell Line	MDA-MB-231	SRX2425861.bed	ChIP-Atlas	GSM2429818	GSE92443	http://dbarchive.biosciencedbc.jp/kyushu-u/hg19/eachData/bed05/SRX2425861.05.bed
SMAD3	beta-Hairpin exposed by an alpha/beta-scaffold	Cell Line	MDA-MB-231	SRX2425860.bed	ChIP-Atlas	GSM2429817	GSE92443	http://dbarchive.biosciencedbc.jp/kyushu-u/hg19/eachData/bed05/SRX2425860.05.bed
RAD51	ENCODE: TF	Cell Line	U2OS	SRX2400577.bed	ChIP-Atlas	GSM2418491	GSE90967	http://dbarchive.biosciencedbc.jp/kyushu-u/hg19/eachData/bed05/SRX2400577.05.bed
RAD51	ENCODE: TF	Cell Line	U2OS	SRX2400576.bed	ChIP-Atlas	GSM2418490	GSE90967	http://dbarchive.biosciencedbc.jp/kyushu-u/hg19/eachData/bed05/SRX2400576.05.bed
RAD51	ENCODE: TF	Cell Line	U2OS	SRX2400575.bed	ChIP-Atlas	GSM2418489	GSE90967	http://dbarchive.biosciencedbc.jp/kyushu-u/hg19/eachData/bed05/SRX2400575.05.bed
RAD51	ENCODE: TF	Cell Line	U2OS	SRX2400574.bed	ChIP-Atlas	GSM2418488	GSE90967	http://dbarchive.biosciencedbc.jp/kyushu-u/hg19/eachData/bed05/SRX2400574.05.bed
RAD51	ENCODE: TF	Cell Line	U2OS	SRX2400573.bed	ChIP-Atlas	GSM2418487	GSE90967	http://dbarchive.biosciencedbc.jp/kyushu-u/hg19/eachData/bed05/SRX2400573.05.bed
MYC	Basic domains	Cell Line	CUTLL1	SRX2384348.bed	ChIP-Atlas	GSM2411139	GSE90716	http://dbarchive.biosciencedbc.jp/kyushu-u/hg19/eachData/bed05/SRX2384348.05.bed
MYC	Basic domains	Cell Line	CUTLL1	SRX2384347.bed	ChIP-Atlas	GSM2411138	GSE90716	http://dbarchive.biosciencedbc.jp/kyushu-u/hg19/eachData/bed05/SRX2384347.05.bed
AHRR	Basic domains	Cell Line	MCF-7	SRX2378693.bed	ChIP-Atlas	GSM2406725	GSE90550	http://dbarchive.biosciencedbc.jp/kyushu-u/hg19/eachData/bed05/SRX2378693.05.bed
AHRR	Basic domains	Cell Line	MCF-7	SRX2378692.bed	ChIP-Atlas	GSM2406724	GSE90550	http://dbarchive.biosciencedbc.jp/kyushu-u/hg19/eachData/bed05/SRX2378692.05.bed
FOXA2	Helix-turn-helix domains	Cell Line	BJ	SRX2368901.bed	ChIP-Atlas	GSM2401469	GSE90454	http://dbarchive.biosciencedbc.jp/kyushu-u/hg19/eachData/bed05/SRX2368901.05.bed
FOXA2	Helix-turn-helix domains	Cell Line	BJ	SRX2368900.bed	ChIP-Atlas	GSM2401468	GSE90454	http://dbarchive.biosciencedbc.jp/kyushu-u/hg19/eachData/bed05/SRX2368900.05.bed
FOXA2	Helix-turn-helix domains	Cell Line	BJ	SRX2368899.bed	ChIP-Atlas	GSM2401467	GSE90454	http://dbarchive.biosciencedbc.jp/kyushu-u/hg19/eachData/bed05/SRX2368899.05.bed
FOXA2	Helix-turn-helix domains	Cell Line	BJ	SRX2368898.bed	ChIP-Atlas	GSM2401466	GSE90454	http://dbarchive.biosciencedbc.jp/kyushu-u/hg19/eachData/bed05/SRX2368898.05.bed
FOXA2	Helix-turn-helix domains	Cell Line	A549	SRX2368897.bed	ChIP-Atlas	GSM2401465	GSE90454	http://dbarchive.biosciencedbc.jp/kyushu-u/hg19/eachData/bed05/SRX2368897.05.bed
FOXA2	Helix-turn-helix domains	Cell Line	A549	SRX2368896.bed	ChIP-Atlas	GSM2401464	GSE90454	http://dbarchive.biosciencedbc.jp/kyushu-u/hg19/eachData/bed05/SRX2368896.05.bed
FOXA2	Helix-turn-helix domains	Cell Line	HepG2	SRX2368886.bed	ChIP-Atlas	GSM2401454	GSE90454	http://dbarchive.biosciencedbc.jp/kyushu-u/hg19/eachData/bed05/SRX2368886.05.bed
GATA4	Zinc-coordinating DNA-binding domains	Cell Line	BJ	SRX2368885.bed	ChIP-Atlas	GSM2401453	GSE90454	http://dbarchive.biosciencedbc.jp/kyushu-u/hg19/eachData/bed05/SRX2368885.05.bed
GATA4	Zinc-coordinating DNA-binding domains	Cell Line	BJ	SRX2368884.bed	ChIP-Atlas	GSM2401452	GSE90454	http://dbarchive.biosciencedbc.jp/kyushu-u/hg19/eachData/bed05/SRX2368884.05.bed
FOXA2	Helix-turn-helix domains	Cell Line	BJ	SRX2368879.bed	ChIP-Atlas	GSM2401447	GSE90454	http://dbarchive.biosciencedbc.jp/kyushu-u/hg19/eachData/bed05/SRX2368879.05.bed
FOXA2	Helix-turn-helix domains	Cell Line	BJ	SRX2368878.bed	ChIP-Atlas	GSM2401446	GSE90454	http://dbarchive.biosciencedbc.jp/kyushu-u/hg19/eachData/bed05/SRX2368878.05.bed
SP140	alpha-Helices exposed by beta-structures	Primary Cell	macrophage	SRX2367969.bed	ChIP-Atlas	GSM2398967	GSE90126	http://dbarchive.biosciencedbc.jp/kyushu-u/hg19/eachData/bed05/SRX2367969.05.bed
SP140	alpha-Helices exposed by beta-structures	Primary Cell	macrophage	SRX2367967.bed	ChIP-Atlas	GSM2398965	GSE90126	http://dbarchive.biosciencedbc.jp/kyushu-u/hg19/eachData/bed05/SRX2367967.05.bed
ARNT	Basic domains	Cell Line	HUVEC	SRX2346893.bed	ChIP-Atlas	GSM2390643	GSE89836	http://dbarchive.biosciencedbc.jp/kyushu-u/hg19/eachData/bed05/SRX2346893.05.bed
EPAS1	Basic domains	Cell Line	HUVEC	SRX2346892.bed	ChIP-Atlas	GSM2390642	GSE89836	http://dbarchive.biosciencedbc.jp/kyushu-u/hg19/eachData/bed05/SRX2346892.05.bed
CREBBP	TcoF: TF	Primary Cell	GCB	SRX2339193.bed	ChIP-Atlas	GSM2386723	GSE89688	http://dbarchive.biosciencedbc.jp/kyushu-u/hg19/eachData/bed05/SRX2339193.05.bed
CREBBP	TcoF: TF	Primary Cell	GCB	SRX2339191.bed	ChIP-Atlas	GSM2386721	GSE89688	http://dbarchive.biosciencedbc.jp/kyushu-u/hg19/eachData/bed05/SRX2339191.05.bed
NKX2-5	Helix-turn-helix domains	Stem Cell	Embryonic_stem_cells	SRX2321776.bed	ChIP-Atlas	GSM2372594	GSE89457	http://dbarchive.biosciencedbc.jp/kyushu-u/hg19/eachData/bed05/SRX2321776.05.bed
NKX2-5	Helix-turn-helix domains	Stem Cell	Embryonic_stem_cells	SRX2321775.bed	ChIP-Atlas	GSM2372593	GSE89457	http://dbarchive.biosciencedbc.jp/kyushu-u/hg19/eachData/bed05/SRX2321775.05.bed
NKX2-5	Helix-turn-helix domains	Stem Cell	Embryonic_stem_cells	SRX2321774.bed	ChIP-Atlas	GSM2372592	GSE89457	http://dbarchive.biosciencedbc.jp/kyushu-u/hg19/eachData/bed05/SRX2321774.05.bed
RELA	Immunoglobulin fold	Cell Line	Huh7	SRX2270129.bed	ChIP-Atlas	GSM2360961	GSE89212	http://dbarchive.biosciencedbc.jp/kyushu-u/hg19/eachData/bed05/SRX2270129.05.bed
RELA	Immunoglobulin fold	Cell Line	Huh7	SRX2270128.bed	ChIP-Atlas	GSM2360960	GSE89212	http://dbarchive.biosciencedbc.jp/kyushu-u/hg19/eachData/bed05/SRX2270128.05.bed
RELA	Immunoglobulin fold	Cell Line	Huh7	SRX2270127.bed	ChIP-Atlas	GSM2360959	GSE89212	http://dbarchive.biosciencedbc.jp/kyushu-u/hg19/eachData/bed05/SRX2270127.05.bed
CHD1	ENCODE: TF	Primary Cell	osteoblast	SRX2268292.bed	ChIP-Atlas	GSM2359991	GSE89179	http://dbarchive.biosciencedbc.jp/kyushu-u/hg19/eachData/bed05/SRX2268292.05.bed
SMAD2	beta-Hairpin exposed by an alpha/beta-scaffold	Cell Line	PANC-1	SRX2245588.bed	ChIP-Atlas	GSM2345131	GSE88758	http://dbarchive.biosciencedbc.jp/kyushu-u/hg19/eachData/bed05/SRX2245588.05.bed
SMAD2	beta-Hairpin exposed by an alpha/beta-scaffold	Cell Line	PANC-1	SRX2245587.bed	ChIP-Atlas	GSM2345130	GSE88758	http://dbarchive.biosciencedbc.jp/kyushu-u/hg19/eachData/bed05/SRX2245587.05.bed
CEBPB	Basic domains	Cell Line	MV411	SRX2245500.bed	ChIP-Atlas	GSM2345027	GSE88746	http://dbarchive.biosciencedbc.jp/kyushu-u/hg19/eachData/bed05/SRX2245500.05.bed
CEBPA	Basic domains	Cell Line	MV411	SRX2245499.bed	ChIP-Atlas	GSM2345026	GSE88746	http://dbarchive.biosciencedbc.jp/kyushu-u/hg19/eachData/bed05/SRX2245499.05.bed
CTCF	Zinc-coordinating DNA-binding domains	Cell Line	U2OS	SRX2236973.bed	ChIP-Atlas	GSM2341639	GSE87831	http://dbarchive.biosciencedbc.jp/kyushu-u/hg19/eachData/bed05/SRX2236973.05.bed
BRCA1	TcoF: TF	Cell Line	U2OS	SRX2188691.bed	ChIP-Atlas	GSM2327790	GSE87324	http://dbarchive.biosciencedbc.jp/kyushu-u/hg19/eachData/bed05/SRX2188691.05.bed
BRCA1	TcoF: TF	Cell Line	U2OS	SRX2188690.bed	ChIP-Atlas	GSM2327789	GSE87324	http://dbarchive.biosciencedbc.jp/kyushu-u/hg19/eachData/bed05/SRX2188690.05.bed
BRCA1	TcoF: TF	Cell Line	IMR-90	SRX2188685.bed	ChIP-Atlas	GSM2327784	GSE87324	http://dbarchive.biosciencedbc.jp/kyushu-u/hg19/eachData/bed05/SRX2188685.05.bed
BRCA1	TcoF: TF	Cell Line	IMR-90	SRX2188684.bed	ChIP-Atlas	GSM2327783	GSE87324	http://dbarchive.biosciencedbc.jp/kyushu-u/hg19/eachData/bed05/SRX2188684.05.bed
CTCF	Zinc-coordinating DNA-binding domains	Tissue	FW23	SRX2166893.bed	ChIP-Atlas	GSM2316306	GSE86981	http://dbarchive.biosciencedbc.jp/kyushu-u/hg19/eachData/bed05/SRX2166893.05.bed
CTCF	Zinc-coordinating DNA-binding domains	Tissue	FW18	SRX2166892.bed	ChIP-Atlas	GSM2316305	GSE86981	http://dbarchive.biosciencedbc.jp/kyushu-u/hg19/eachData/bed05/SRX2166892.05.bed
CTCF	Zinc-coordinating DNA-binding domains	Tissue	FW16	SRX2166891.bed	ChIP-Atlas	GSM2316304	GSE86981	http://dbarchive.biosciencedbc.jp/kyushu-u/hg19/eachData/bed05/SRX2166891.05.bed
CTCF	Zinc-coordinating DNA-binding domains	Tissue	FW14	SRX2166890.bed	ChIP-Atlas	GSM2316303	GSE86981	http://dbarchive.biosciencedbc.jp/kyushu-u/hg19/eachData/bed05/SRX2166890.05.bed
SPDEF	Helix-turn-helix domains	Cell Line	A549	SRX2164792.bed	ChIP-Atlas	GSM2311002	GSE86957	http://dbarchive.biosciencedbc.jp/kyushu-u/hg19/eachData/bed05/SRX2164792.05.bed
SPDEF	Helix-turn-helix domains	Cell Line	A549	SRX2164790.bed	ChIP-Atlas	GSM2311000	GSE86957	http://dbarchive.biosciencedbc.jp/kyushu-u/hg19/eachData/bed05/SRX2164790.05.bed
NKX2-1	Helix-turn-helix domains	Cell Line	A549	SRX2164788.bed	ChIP-Atlas	GSM2310998	GSE86957	http://dbarchive.biosciencedbc.jp/kyushu-u/hg19/eachData/bed05/SRX2164788.05.bed
NKX2-1	Helix-turn-helix domains	Cell Line	A549	SRX2164786.bed	ChIP-Atlas	GSM2310996	GSE86957	http://dbarchive.biosciencedbc.jp/kyushu-u/hg19/eachData/bed05/SRX2164786.05.bed
MYC	Basic domains	Cell Line	HT1080	SRX2143792.bed	ChIP-Atlas	GSM2304699	GSE86504	http://dbarchive.biosciencedbc.jp/kyushu-u/hg19/eachData/bed05/SRX2143792.05.bed
AR	Zinc-coordinating DNA-binding domains	In vitro differentiated cells	Neural_Stem_Cells	SRX2140302.bed	ChIP-Atlas	GSM2302958	GSE86454	http://dbarchive.biosciencedbc.jp/kyushu-u/hg19/eachData/bed05/SRX2140302.05.bed
AR	Zinc-coordinating DNA-binding domains	In vitro differentiated cells	Neural_Stem_Cells	SRX2140301.bed	ChIP-Atlas	GSM2302957	GSE86454	http://dbarchive.biosciencedbc.jp/kyushu-u/hg19/eachData/bed05/SRX2140301.05.bed
AR	Zinc-coordinating DNA-binding domains	In vitro differentiated cells	Neural_Stem_Cells	SRX2140299.bed	ChIP-Atlas	GSM2302955	GSE86454	http://dbarchive.biosciencedbc.jp/kyushu-u/hg19/eachData/bed05/SRX2140299.05.bed
AR	Zinc-coordinating DNA-binding domains	In vitro differentiated cells	Neural_Stem_Cells	SRX2140297.bed	ChIP-Atlas	GSM2302953	GSE86454	http://dbarchive.biosciencedbc.jp/kyushu-u/hg19/eachData/bed05/SRX2140297.05.bed
AR	Zinc-coordinating DNA-binding domains	In vitro differentiated cells	Neural_Stem_Cells	SRX2140296.bed	ChIP-Atlas	GSM2302952	GSE86454	http://dbarchive.biosciencedbc.jp/kyushu-u/hg19/eachData/bed05/SRX2140296.05.bed
AR	Zinc-coordinating DNA-binding domains	In vitro differentiated cells	Neural_Stem_Cells	SRX2140294.bed	ChIP-Atlas	GSM2302950	GSE86454	http://dbarchive.biosciencedbc.jp/kyushu-u/hg19/eachData/bed05/SRX2140294.05.bed
MYC	Basic domains	Primary Cell	Mammary_epithelial_cells	SRX2109219.bed	ChIP-Atlas	GSM2301921	GSE86416	http://dbarchive.biosciencedbc.jp/kyushu-u/hg19/eachData/bed05/SRX2109219.05.bed
MYC	Basic domains	Primary Cell	Mammary_epithelial_cells	SRX2109214.bed	ChIP-Atlas	GSM2301916	GSE86416	http://dbarchive.biosciencedbc.jp/kyushu-u/hg19/eachData/bed05/SRX2109214.05.bed
MYC	Basic domains	Primary Cell	Mammary_epithelial_cells	SRX2109209.bed	ChIP-Atlas	GSM2301911	GSE86416	http://dbarchive.biosciencedbc.jp/kyushu-u/hg19/eachData/bed05/SRX2109209.05.bed
SETBP1	TcoF: TF	Cell Line	293	SRX2085893.bed	ChIP-Atlas	GSM2300425	GSE86334	http://dbarchive.biosciencedbc.jp/kyushu-u/hg19/eachData/bed05/SRX2085893.05.bed
SETBP1	TcoF: TF	Cell Line	293	SRX2085892.bed	ChIP-Atlas	GSM2300424	GSE86334	http://dbarchive.biosciencedbc.jp/kyushu-u/hg19/eachData/bed05/SRX2085892.05.bed
SETBP1	TcoF: TF	Cell Line	293	SRX2085891.bed	ChIP-Atlas	GSM2300423	GSE86334	http://dbarchive.biosciencedbc.jp/kyushu-u/hg19/eachData/bed05/SRX2085891.05.bed
TP53	Immunoglobulin fold	Cell Line	HCT116	SRX2060919.bed	ChIP-Atlas	GSM2296272	GSE86222	http://dbarchive.biosciencedbc.jp/kyushu-u/hg19/eachData/bed05/SRX2060919.05.bed
TP53	Immunoglobulin fold	Cell Line	HCT116	SRX2060918.bed	ChIP-Atlas	GSM2296271	GSE86222	http://dbarchive.biosciencedbc.jp/kyushu-u/hg19/eachData/bed05/SRX2060918.05.bed
JUN	Basic domains	Cell Line	786-O	SRX2055845.bed	ChIP-Atlas	GSM2293479	GSE86092	http://dbarchive.biosciencedbc.jp/kyushu-u/hg19/eachData/bed05/SRX2055845.05.bed
EP300	ENCODE: TF	Cell Line	786-O	SRX2055844.bed	ChIP-Atlas	GSM2293478	GSE86092	http://dbarchive.biosciencedbc.jp/kyushu-u/hg19/eachData/bed05/SRX2055844.05.bed
RELA	Immunoglobulin fold	Cell Line	786-O	SRX2055843.bed	ChIP-Atlas	GSM2293477	GSE86092	http://dbarchive.biosciencedbc.jp/kyushu-u/hg19/eachData/bed05/SRX2055843.05.bed
ETS1	Helix-turn-helix domains	Cell Line	786-O	SRX2055842.bed	ChIP-Atlas	GSM2293476	GSE86092	http://dbarchive.biosciencedbc.jp/kyushu-u/hg19/eachData/bed05/SRX2055842.05.bed
EP300	ENCODE: TF	Cell Line	SEM	SRX2043228.bed	ChIP-Atlas	GSM2290169	GSE85988	http://dbarchive.biosciencedbc.jp/kyushu-u/hg19/eachData/bed05/SRX2043228.05.bed
TCF3	Basic domains	Cell Line	SEM	SRX2043226.bed	ChIP-Atlas	GSM2290167	GSE85988	http://dbarchive.biosciencedbc.jp/kyushu-u/hg19/eachData/bed05/SRX2043226.05.bed
STAT3	Immunoglobulin fold	Cell Line	MDA-MB-468	SRX2020847.bed	ChIP-Atlas	GSM2278009	GSE85579	http://dbarchive.biosciencedbc.jp/kyushu-u/hg19/eachData/bed05/SRX2020847.05.bed
STAT3	Immunoglobulin fold	Cell Line	MDA-MB-468	SRX2020846.bed	ChIP-Atlas	GSM2278008	GSE85579	http://dbarchive.biosciencedbc.jp/kyushu-u/hg19/eachData/bed05/SRX2020846.05.bed
STAT3	Immunoglobulin fold	Cell Line	MDA-MB-231	SRX2020841.bed	ChIP-Atlas	GSM2278003	GSE85579	http://dbarchive.biosciencedbc.jp/kyushu-u/hg19/eachData/bed05/SRX2020841.05.bed
STAT3	Immunoglobulin fold	Cell Line	MDA-MB-231	SRX2020840.bed	ChIP-Atlas	GSM2278002	GSE85579	http://dbarchive.biosciencedbc.jp/kyushu-u/hg19/eachData/bed05/SRX2020840.05.bed
HNF4G	Zinc-coordinating DNA-binding domains	Cell Line	22Rv1	SRX2017945.bed	ChIP-Atlas	GSM2277167	GSE85558	http://dbarchive.biosciencedbc.jp/kyushu-u/hg19/eachData/bed05/SRX2017945.05.bed
HNF4G	Zinc-coordinating DNA-binding domains	Cell Line	22Rv1	SRX2017944.bed	ChIP-Atlas	GSM2277166	GSE85558	http://dbarchive.biosciencedbc.jp/kyushu-u/hg19/eachData/bed05/SRX2017944.05.bed
FOXA1	Helix-turn-helix domains	Cell Line	22Rv1	SRX2017939.bed	ChIP-Atlas	GSM2277161	GSE85558	http://dbarchive.biosciencedbc.jp/kyushu-u/hg19/eachData/bed05/SRX2017939.05.bed
FOXA1	Helix-turn-helix domains	Cell Line	22Rv1	SRX2017938.bed	ChIP-Atlas	GSM2277160	GSE85558	http://dbarchive.biosciencedbc.jp/kyushu-u/hg19/eachData/bed05/SRX2017938.05.bed
AR	Zinc-coordinating DNA-binding domains	Cell Line	22Rv1	SRX2017937.bed	ChIP-Atlas	GSM2277159	GSE85558	http://dbarchive.biosciencedbc.jp/kyushu-u/hg19/eachData/bed05/SRX2017937.05.bed
AR	Zinc-coordinating DNA-binding domains	Cell Line	22Rv1	SRX2017936.bed	ChIP-Atlas	GSM2277158	GSE85558	http://dbarchive.biosciencedbc.jp/kyushu-u/hg19/eachData/bed05/SRX2017936.05.bed
HNF4G	Zinc-coordinating DNA-binding domains	Cell Line	LNCAP	SRX2017935.bed	ChIP-Atlas	GSM2277157	GSE85558	http://dbarchive.biosciencedbc.jp/kyushu-u/hg19/eachData/bed05/SRX2017935.05.bed
HNF4G	Zinc-coordinating DNA-binding domains	Cell Line	LNCAP	SRX2017934.bed	ChIP-Atlas	GSM2277156	GSE85558	http://dbarchive.biosciencedbc.jp/kyushu-u/hg19/eachData/bed05/SRX2017934.05.bed
TET2	TcoF: TF	Cell Line	Jurkat	SRX2014505.bed	ChIP-Atlas	GSM2274677	GSE85524	http://dbarchive.biosciencedbc.jp/kyushu-u/hg19/eachData/bed05/SRX2014505.05.bed
MYCN	Basic domains	Primary Cell	HSPCs	SRX2013093.bed	ChIP-Atlas	GSM2267693	GSE85488	http://dbarchive.biosciencedbc.jp/kyushu-u/hg19/eachData/bed05/SRX2013093.05.bed
MYCN	Basic domains	Primary Cell	HSPCs	SRX2013092.bed	ChIP-Atlas	GSM2267692	GSE85488	http://dbarchive.biosciencedbc.jp/kyushu-u/hg19/eachData/bed05/SRX2013092.05.bed
MYCN	Basic domains	Primary Cell	HSPCs	SRX2013091.bed	ChIP-Atlas	GSM2267691	GSE85488	http://dbarchive.biosciencedbc.jp/kyushu-u/hg19/eachData/bed05/SRX2013091.05.bed
MYCN	Basic domains	Primary Cell	HSPCs	SRX2013090.bed	ChIP-Atlas	GSM2267690	GSE85488	http://dbarchive.biosciencedbc.jp/kyushu-u/hg19/eachData/bed05/SRX2013090.05.bed
EZH2	TcoF: TF	Cell Line	LAN1	SRX2011494.bed	ChIP-Atlas	GSM2266814	GSE85430	http://dbarchive.biosciencedbc.jp/kyushu-u/hg19/eachData/bed05/SRX2011494.05.bed
EZH2	TcoF: TF	Cell Line	kelly	SRX2011490.bed	ChIP-Atlas	GSM2266810	GSE85430	http://dbarchive.biosciencedbc.jp/kyushu-u/hg19/eachData/bed05/SRX2011490.05.bed
JUND	Basic domains	Cell Line	Calu-3	SRX2010845.bed	ChIP-Atlas	GSM2266294	GSE85401	http://dbarchive.biosciencedbc.jp/kyushu-u/hg19/eachData/bed05/SRX2010845.05.bed
JUND	Basic domains	Cell Line	Calu-3	SRX2010844.bed	ChIP-Atlas	GSM2266293	GSE85401	http://dbarchive.biosciencedbc.jp/kyushu-u/hg19/eachData/bed05/SRX2010844.05.bed
JUN	Basic domains	Cell Line	Calu-3	SRX2010843.bed	ChIP-Atlas	GSM2266292	GSE85401	http://dbarchive.biosciencedbc.jp/kyushu-u/hg19/eachData/bed05/SRX2010843.05.bed
JUN	Basic domains	Cell Line	Calu-3	SRX2010842.bed	ChIP-Atlas	GSM2266291	GSE85401	http://dbarchive.biosciencedbc.jp/kyushu-u/hg19/eachData/bed05/SRX2010842.05.bed
EHF	Helix-turn-helix domains	Other	HBE	SRX2010837.bed	ChIP-Atlas	GSM2266286	GSE85401	http://dbarchive.biosciencedbc.jp/kyushu-u/hg19/eachData/bed05/SRX2010837.05.bed
EHF	Helix-turn-helix domains	Other	HBE	SRX2010836.bed	ChIP-Atlas	GSM2266285	GSE85401	http://dbarchive.biosciencedbc.jp/kyushu-u/hg19/eachData/bed05/SRX2010836.05.bed
HIF1A	Basic domains	Cell Line	U2OS	SRX1995013.bed	ChIP-Atlas	GSM2257673	GSE85096	http://dbarchive.biosciencedbc.jp/kyushu-u/hg19/eachData/bed05/SRX1995013.05.bed
HIF1A	Basic domains	Cell Line	U2OS	SRX1995012.bed	ChIP-Atlas	GSM2257672	GSE85096	http://dbarchive.biosciencedbc.jp/kyushu-u/hg19/eachData/bed05/SRX1995012.05.bed
HIF1A	Basic domains	Cell Line	U2OS	SRX1995011.bed	ChIP-Atlas	GSM2257671	GSE85096	http://dbarchive.biosciencedbc.jp/kyushu-u/hg19/eachData/bed05/SRX1995011.05.bed
HIF1A	Basic domains	Cell Line	U2OS	SRX1995010.bed	ChIP-Atlas	GSM2257670	GSE85096	http://dbarchive.biosciencedbc.jp/kyushu-u/hg19/eachData/bed05/SRX1995010.05.bed
ZSCAN5B	Zinc-coordinating DNA-binding domains	Cell Line	293	SRX1993435.bed	ChIP-Atlas	GSM2255820	GSE85009	http://dbarchive.biosciencedbc.jp/kyushu-u/hg19/eachData/bed05/SRX1993435.05.bed
ZSCAN5B	Zinc-coordinating DNA-binding domains	Cell Line	293	SRX1993434.bed	ChIP-Atlas	GSM2255819	GSE85009	http://dbarchive.biosciencedbc.jp/kyushu-u/hg19/eachData/bed05/SRX1993434.05.bed
GATA4	Zinc-coordinating DNA-binding domains	Cell Line	A549	SRX1989717.bed	ChIP-Atlas	GSM2255735	GSE85002	http://dbarchive.biosciencedbc.jp/kyushu-u/hg19/eachData/bed05/SRX1989717.05.bed
CTCF	Zinc-coordinating DNA-binding domains	Primary Cell	keratinocyte	SRX1967778.bed	ChIP-Atlas	GSM2247249	GSE84657	http://dbarchive.biosciencedbc.jp/kyushu-u/hg19/eachData/bed05/SRX1967778.05.bed
CTCF	Zinc-coordinating DNA-binding domains	Primary Cell	keratinocyte	SRX1967777.bed	ChIP-Atlas	GSM2247248	GSE84657	http://dbarchive.biosciencedbc.jp/kyushu-u/hg19/eachData/bed05/SRX1967777.05.bed
CTCF	Zinc-coordinating DNA-binding domains	Primary Cell	keratinocyte	SRX1967776.bed	ChIP-Atlas	GSM2247247	GSE84657	http://dbarchive.biosciencedbc.jp/kyushu-u/hg19/eachData/bed05/SRX1967776.05.bed
FOXA1	Helix-turn-helix domains	Cell Line	T-47D	SRX1961164.bed	ChIP-Atlas	GSM2242434	GSE84593	http://dbarchive.biosciencedbc.jp/kyushu-u/hg19/eachData/bed05/SRX1961164.05.bed
FOXA1	Helix-turn-helix domains	Cell Line	T-47D	SRX1961163.bed	ChIP-Atlas	GSM2242433	GSE84593	http://dbarchive.biosciencedbc.jp/kyushu-u/hg19/eachData/bed05/SRX1961163.05.bed
ESR1	Zinc-coordinating DNA-binding domains	Cell Line	T-47D	SRX1961162.bed	ChIP-Atlas	GSM2242432	GSE84593	http://dbarchive.biosciencedbc.jp/kyushu-u/hg19/eachData/bed05/SRX1961162.05.bed
ESR1	Zinc-coordinating DNA-binding domains	Cell Line	T-47D	SRX1961161.bed	ChIP-Atlas	GSM2242431	GSE84593	http://dbarchive.biosciencedbc.jp/kyushu-u/hg19/eachData/bed05/SRX1961161.05.bed
FOXA1	Helix-turn-helix domains	Cell Line	T-47D	SRX1961158.bed	ChIP-Atlas	GSM2242429	GSE84593	http://dbarchive.biosciencedbc.jp/kyushu-u/hg19/eachData/bed05/SRX1961158.05.bed
FOXA1	Helix-turn-helix domains	Cell Line	T-47D	SRX1961157.bed	ChIP-Atlas	GSM2242428	GSE84593	http://dbarchive.biosciencedbc.jp/kyushu-u/hg19/eachData/bed05/SRX1961157.05.bed
ESR1	Zinc-coordinating DNA-binding domains	Cell Line	T-47D	SRX1961156.bed	ChIP-Atlas	GSM2242427	GSE84593	http://dbarchive.biosciencedbc.jp/kyushu-u/hg19/eachData/bed05/SRX1961156.05.bed
ESR1	Zinc-coordinating DNA-binding domains	Cell Line	T-47D	SRX1961155.bed	ChIP-Atlas	GSM2242426	GSE84593	http://dbarchive.biosciencedbc.jp/kyushu-u/hg19/eachData/bed05/SRX1961155.05.bed
TEAD4	Helix-turn-helix domains	Cell Line	SK-N-BE_2-C	SRX1948680.bed	ChIP-Atlas	GSM2232927	GSE84389	http://dbarchive.biosciencedbc.jp/kyushu-u/hg19/eachData/bed05/SRX1948680.05.bed
DNMT3B	Zinc-coordinating DNA-binding domains	Stem Cell	Epidermal_stem_cells	SRX1916938.bed	ChIP-Atlas	GSM2228916	GSE65838	http://dbarchive.biosciencedbc.jp/kyushu-u/hg19/eachData/bed05/SRX1916938.05.bed
DNMT3A	Zinc-coordinating DNA-binding domains	Stem Cell	Epidermal_stem_cells	SRX1916937.bed	ChIP-Atlas	GSM2228915	GSE65838	http://dbarchive.biosciencedbc.jp/kyushu-u/hg19/eachData/bed05/SRX1916937.05.bed
DNMT3B	Zinc-coordinating DNA-binding domains	Stem Cell	Epidermal_stem_cells	SRX1916936.bed	ChIP-Atlas	GSM2228914	GSE65838	http://dbarchive.biosciencedbc.jp/kyushu-u/hg19/eachData/bed05/SRX1916936.05.bed
DNMT3A	Zinc-coordinating DNA-binding domains	Stem Cell	Epidermal_stem_cells	SRX1916935.bed	ChIP-Atlas	GSM2228913	GSE65838	http://dbarchive.biosciencedbc.jp/kyushu-u/hg19/eachData/bed05/SRX1916935.05.bed
DNMT3B	Zinc-coordinating DNA-binding domains	Stem Cell	Epidermal_stem_cells	SRX1916934.bed	ChIP-Atlas	GSM2228912	GSE65838	http://dbarchive.biosciencedbc.jp/kyushu-u/hg19/eachData/bed05/SRX1916934.05.bed
DNMT3A	Zinc-coordinating DNA-binding domains	Stem Cell	Epidermal_stem_cells	SRX1916933.bed	ChIP-Atlas	GSM2228911	GSE65838	http://dbarchive.biosciencedbc.jp/kyushu-u/hg19/eachData/bed05/SRX1916933.05.bed
ELF1	Helix-turn-helix domains	Cell Line	Colo320	SRX1892837.bed	ChIP-Atlas	GSM2224586	GSE83968	http://dbarchive.biosciencedbc.jp/kyushu-u/hg19/eachData/bed05/SRX1892837.05.bed
ELF1	Helix-turn-helix domains	Cell Line	SNU1750	SRX1892836.bed	ChIP-Atlas	GSM2224585	GSE83968	http://dbarchive.biosciencedbc.jp/kyushu-u/hg19/eachData/bed05/SRX1892836.05.bed
TFAP4	Basic domains	Cell Line	Colo320	SRX1892835.bed	ChIP-Atlas	GSM2224584	GSE83968	http://dbarchive.biosciencedbc.jp/kyushu-u/hg19/eachData/bed05/SRX1892835.05.bed
TFAP4	Basic domains	Cell Line	SNU1750	SRX1892834.bed	ChIP-Atlas	GSM2224583	GSE83968	http://dbarchive.biosciencedbc.jp/kyushu-u/hg19/eachData/bed05/SRX1892834.05.bed
SMAD1	beta-Hairpin exposed by an alpha/beta-scaffold	Cell Line	A375	SRX1845646.bed	ChIP-Atlas	GSM2199950	GSE83347	http://dbarchive.biosciencedbc.jp/kyushu-u/hg19/eachData/bed05/SRX1845646.05.bed
SMAD1	beta-Hairpin exposed by an alpha/beta-scaffold	Cell Line	A375	SRX1845645.bed	ChIP-Atlas	GSM2199949	GSE83347	http://dbarchive.biosciencedbc.jp/kyushu-u/hg19/eachData/bed05/SRX1845645.05.bed
SMAD1	beta-Hairpin exposed by an alpha/beta-scaffold	Cell Line	A375	SRX1845644.bed	ChIP-Atlas	GSM2199948	GSE83347	http://dbarchive.biosciencedbc.jp/kyushu-u/hg19/eachData/bed05/SRX1845644.05.bed
SMAD1	beta-Hairpin exposed by an alpha/beta-scaffold	Cell Line	A375	SRX1845643.bed	ChIP-Atlas	GSM2199947	GSE83347	http://dbarchive.biosciencedbc.jp/kyushu-u/hg19/eachData/bed05/SRX1845643.05.bed
STAT3	Immunoglobulin fold	Cell Line	hFOB	SRX1823818.bed	ChIP-Atlas	GSM2188511	GSE82295	http://dbarchive.biosciencedbc.jp/kyushu-u/hg19/eachData/bed05/SRX1823818.05.bed
STAT3	Immunoglobulin fold	Cell Line	hFOB	SRX1823817.bed	ChIP-Atlas	GSM2188510	GSE82295	http://dbarchive.biosciencedbc.jp/kyushu-u/hg19/eachData/bed05/SRX1823817.05.bed
TEAD1	Helix-turn-helix domains	Cell Line	hFOB	SRX1823816.bed	ChIP-Atlas	GSM2188509	GSE82295	http://dbarchive.biosciencedbc.jp/kyushu-u/hg19/eachData/bed05/SRX1823816.05.bed
TEAD1	Helix-turn-helix domains	Cell Line	hFOB	SRX1823815.bed	ChIP-Atlas	GSM2188508	GSE82295	http://dbarchive.biosciencedbc.jp/kyushu-u/hg19/eachData/bed05/SRX1823815.05.bed
JUND	Basic domains	Cell Line	hFOB	SRX1823814.bed	ChIP-Atlas	GSM2188507	GSE82295	http://dbarchive.biosciencedbc.jp/kyushu-u/hg19/eachData/bed05/SRX1823814.05.bed
JUND	Basic domains	Cell Line	hFOB	SRX1823813.bed	ChIP-Atlas	GSM2188506	GSE82295	http://dbarchive.biosciencedbc.jp/kyushu-u/hg19/eachData/bed05/SRX1823813.05.bed
FOSL2	Basic domains	Cell Line	hFOB	SRX1823812.bed	ChIP-Atlas	GSM2188505	GSE82295	http://dbarchive.biosciencedbc.jp/kyushu-u/hg19/eachData/bed05/SRX1823812.05.bed
FOSL2	Basic domains	Cell Line	hFOB	SRX1823811.bed	ChIP-Atlas	GSM2188504	GSE82295	http://dbarchive.biosciencedbc.jp/kyushu-u/hg19/eachData/bed05/SRX1823811.05.bed
CEBPB	Basic domains	Cell Line	hFOB	SRX1823810.bed	ChIP-Atlas	GSM2188503	GSE82295	http://dbarchive.biosciencedbc.jp/kyushu-u/hg19/eachData/bed05/SRX1823810.05.bed
CEBPB	Basic domains	Cell Line	hFOB	SRX1823809.bed	ChIP-Atlas	GSM2188502	GSE82295	http://dbarchive.biosciencedbc.jp/kyushu-u/hg19/eachData/bed05/SRX1823809.05.bed
MYC	Basic domains	Cell Line	MRC5	SRX1813601.bed	ChIP-Atlas	GSM2183796	GSE81899	http://dbarchive.biosciencedbc.jp/kyushu-u/hg19/eachData/bed05/SRX1813601.05.bed
MYC	Basic domains	Cell Line	MRC5	SRX1813600.bed	ChIP-Atlas	GSM2183795	GSE81899	http://dbarchive.biosciencedbc.jp/kyushu-u/hg19/eachData/bed05/SRX1813600.05.bed
MYC	Basic domains	Cell Line	MRC5	SRX1813599.bed	ChIP-Atlas	GSM2183794	GSE81899	http://dbarchive.biosciencedbc.jp/kyushu-u/hg19/eachData/bed05/SRX1813599.05.bed
MYC	Basic domains	Cell Line	MRC5	SRX1813598.bed	ChIP-Atlas	GSM2183793	GSE81899	http://dbarchive.biosciencedbc.jp/kyushu-u/hg19/eachData/bed05/SRX1813598.05.bed
MYC	Basic domains	Cell Line	MRC5	SRX1813597.bed	ChIP-Atlas	GSM2183792	GSE81899	http://dbarchive.biosciencedbc.jp/kyushu-u/hg19/eachData/bed05/SRX1813597.05.bed
MYC	Basic domains	Cell Line	MRC5	SRX1813596.bed	ChIP-Atlas	GSM2183791	GSE81899	http://dbarchive.biosciencedbc.jp/kyushu-u/hg19/eachData/bed05/SRX1813596.05.bed
KLF4	Zinc-coordinating DNA-binding domains	Cell Line	MRC5	SRX1813593.bed	ChIP-Atlas	GSM2183788	GSE81899	http://dbarchive.biosciencedbc.jp/kyushu-u/hg19/eachData/bed05/SRX1813593.05.bed
KLF4	Zinc-coordinating DNA-binding domains	Cell Line	MRC5	SRX1813592.bed	ChIP-Atlas	GSM2183787	GSE81899	http://dbarchive.biosciencedbc.jp/kyushu-u/hg19/eachData/bed05/SRX1813592.05.bed
KLF4	Zinc-coordinating DNA-binding domains	Cell Line	MRC5	SRX1813591.bed	ChIP-Atlas	GSM2183786	GSE81899	http://dbarchive.biosciencedbc.jp/kyushu-u/hg19/eachData/bed05/SRX1813591.05.bed
KLF4	Zinc-coordinating DNA-binding domains	Cell Line	MRC5	SRX1813590.bed	ChIP-Atlas	GSM2183785	GSE81899	http://dbarchive.biosciencedbc.jp/kyushu-u/hg19/eachData/bed05/SRX1813590.05.bed
KLF4	Zinc-coordinating DNA-binding domains	Cell Line	MRC5	SRX1813589.bed	ChIP-Atlas	GSM2183784	GSE81899	http://dbarchive.biosciencedbc.jp/kyushu-u/hg19/eachData/bed05/SRX1813589.05.bed
KLF4	Zinc-coordinating DNA-binding domains	Cell Line	MRC5	SRX1813588.bed	ChIP-Atlas	GSM2183783	GSE81899	http://dbarchive.biosciencedbc.jp/kyushu-u/hg19/eachData/bed05/SRX1813588.05.bed
SOX2	Other all-alpha-helical DNA-binding domains	Cell Line	MRC5	SRX1813585.bed	ChIP-Atlas	GSM2183780	GSE81899	http://dbarchive.biosciencedbc.jp/kyushu-u/hg19/eachData/bed05/SRX1813585.05.bed
SOX2	Other all-alpha-helical DNA-binding domains	Cell Line	MRC5	SRX1813584.bed	ChIP-Atlas	GSM2183779	GSE81899	http://dbarchive.biosciencedbc.jp/kyushu-u/hg19/eachData/bed05/SRX1813584.05.bed
SOX2	Other all-alpha-helical DNA-binding domains	Cell Line	MRC5	SRX1813583.bed	ChIP-Atlas	GSM2183778	GSE81899	http://dbarchive.biosciencedbc.jp/kyushu-u/hg19/eachData/bed05/SRX1813583.05.bed
SOX2	Other all-alpha-helical DNA-binding domains	Cell Line	MRC5	SRX1813582.bed	ChIP-Atlas	GSM2183777	GSE81899	http://dbarchive.biosciencedbc.jp/kyushu-u/hg19/eachData/bed05/SRX1813582.05.bed
SOX2	Other all-alpha-helical DNA-binding domains	Cell Line	MRC5	SRX1813581.bed	ChIP-Atlas	GSM2183776	GSE81899	http://dbarchive.biosciencedbc.jp/kyushu-u/hg19/eachData/bed05/SRX1813581.05.bed
SOX2	Other all-alpha-helical DNA-binding domains	Cell Line	MRC5	SRX1813580.bed	ChIP-Atlas	GSM2183775	GSE81899	http://dbarchive.biosciencedbc.jp/kyushu-u/hg19/eachData/bed05/SRX1813580.05.bed
POU5F1	Helix-turn-helix domains	Cell Line	MRC5	SRX1813577.bed	ChIP-Atlas	GSM2183772	GSE81899	http://dbarchive.biosciencedbc.jp/kyushu-u/hg19/eachData/bed05/SRX1813577.05.bed
POU5F1	Helix-turn-helix domains	Cell Line	MRC5	SRX1813576.bed	ChIP-Atlas	GSM2183771	GSE81899	http://dbarchive.biosciencedbc.jp/kyushu-u/hg19/eachData/bed05/SRX1813576.05.bed
POU5F1	Helix-turn-helix domains	Cell Line	MRC5	SRX1813575.bed	ChIP-Atlas	GSM2183770	GSE81899	http://dbarchive.biosciencedbc.jp/kyushu-u/hg19/eachData/bed05/SRX1813575.05.bed
POU5F1	Helix-turn-helix domains	Cell Line	MRC5	SRX1813574.bed	ChIP-Atlas	GSM2183769	GSE81899	http://dbarchive.biosciencedbc.jp/kyushu-u/hg19/eachData/bed05/SRX1813574.05.bed
POU5F1	Helix-turn-helix domains	Cell Line	MRC5	SRX1813573.bed	ChIP-Atlas	GSM2183768	GSE81899	http://dbarchive.biosciencedbc.jp/kyushu-u/hg19/eachData/bed05/SRX1813573.05.bed
POU5F1	Helix-turn-helix domains	Cell Line	MRC5	SRX1813572.bed	ChIP-Atlas	GSM2183767	GSE81899	http://dbarchive.biosciencedbc.jp/kyushu-u/hg19/eachData/bed05/SRX1813572.05.bed
STAT1	Immunoglobulin fold	Cell Line	MCF-7	SRX1799015.bed	ChIP-Atlas	GSM2176791	GSE81859	http://dbarchive.biosciencedbc.jp/kyushu-u/hg19/eachData/bed05/SRX1799015.05.bed
KMT2C	TcoF: TF	Cell Line	MCF-7	SRX1787684.bed	ChIP-Atlas	GSM2171862	GSE81714	http://dbarchive.biosciencedbc.jp/kyushu-u/hg19/eachData/bed05/SRX1787684.05.bed
KMT2C	TcoF: TF	Cell Line	MCF-7	SRX1787683.bed	ChIP-Atlas	GSM2171861	GSE81714	http://dbarchive.biosciencedbc.jp/kyushu-u/hg19/eachData/bed05/SRX1787683.05.bed
KMT2C	TcoF: TF	Cell Line	MCF-7	SRX1787682.bed	ChIP-Atlas	GSM2171860	GSE81714	http://dbarchive.biosciencedbc.jp/kyushu-u/hg19/eachData/bed05/SRX1787682.05.bed
KMT2C	TcoF: TF	Cell Line	MCF-7	SRX1787681.bed	ChIP-Atlas	GSM2171859	GSE81714	http://dbarchive.biosciencedbc.jp/kyushu-u/hg19/eachData/bed05/SRX1787681.05.bed
KMT2C	TcoF: TF	Cell Line	MCF-7	SRX1787680.bed	ChIP-Atlas	GSM2171858	GSE81714	http://dbarchive.biosciencedbc.jp/kyushu-u/hg19/eachData/bed05/SRX1787680.05.bed
KMT2C	TcoF: TF	Cell Line	MCF-7	SRX1787679.bed	ChIP-Atlas	GSM2171857	GSE81714	http://dbarchive.biosciencedbc.jp/kyushu-u/hg19/eachData/bed05/SRX1787679.05.bed
KMT2C	TcoF: TF	Cell Line	MCF-7	SRX1787678.bed	ChIP-Atlas	GSM2171856	GSE81714	http://dbarchive.biosciencedbc.jp/kyushu-u/hg19/eachData/bed05/SRX1787678.05.bed
KMT2C	TcoF: TF	Cell Line	MCF-7	SRX1787677.bed	ChIP-Atlas	GSM2171855	GSE81714	http://dbarchive.biosciencedbc.jp/kyushu-u/hg19/eachData/bed05/SRX1787677.05.bed
KMT2C	TcoF: TF	Cell Line	MCF-7	SRX1787676.bed	ChIP-Atlas	GSM2171854	GSE81714	http://dbarchive.biosciencedbc.jp/kyushu-u/hg19/eachData/bed05/SRX1787676.05.bed
KMT2C	TcoF: TF	Cell Line	MCF-7	SRX1787675.bed	ChIP-Atlas	GSM2171853	GSE81714	http://dbarchive.biosciencedbc.jp/kyushu-u/hg19/eachData/bed05/SRX1787675.05.bed
GRHL2	Immunoglobulin fold	Cell Line	MCF-7	SRX1787658.bed	ChIP-Atlas	GSM2171836	GSE81714	http://dbarchive.biosciencedbc.jp/kyushu-u/hg19/eachData/bed05/SRX1787658.05.bed
GRHL2	Immunoglobulin fold	Cell Line	MCF-7	SRX1787657.bed	ChIP-Atlas	GSM2171835	GSE81714	http://dbarchive.biosciencedbc.jp/kyushu-u/hg19/eachData/bed05/SRX1787657.05.bed
GRHL2	Immunoglobulin fold	Cell Line	MCF-7	SRX1787656.bed	ChIP-Atlas	GSM2171834	GSE81714	http://dbarchive.biosciencedbc.jp/kyushu-u/hg19/eachData/bed05/SRX1787656.05.bed
ATF3	Basic domains	Primary Cell	HDF	SRX1759186.bed	ChIP-Atlas	GSM2151904	GSE81403	http://dbarchive.biosciencedbc.jp/kyushu-u/hg19/eachData/bed05/SRX1759186.05.bed
ATF3	Basic domains	Primary Cell	HDF	SRX1759184.bed	ChIP-Atlas	GSM2151902	GSE81403	http://dbarchive.biosciencedbc.jp/kyushu-u/hg19/eachData/bed05/SRX1759184.05.bed
MYC	Basic domains	Cell Line	MDA-MB-468	SRX1757999.bed	ChIP-Atlas	GSM2151473	GSE81381	http://dbarchive.biosciencedbc.jp/kyushu-u/hg19/eachData/bed05/SRX1757999.05.bed
MYC	Basic domains	Cell Line	MDA-MB-468	SRX1757998.bed	ChIP-Atlas	GSM2151472	GSE81381	http://dbarchive.biosciencedbc.jp/kyushu-u/hg19/eachData/bed05/SRX1757998.05.bed
MAX	Basic domains	Cell Line	MDA-MB-468	SRX1757997.bed	ChIP-Atlas	GSM2151471	GSE81381	http://dbarchive.biosciencedbc.jp/kyushu-u/hg19/eachData/bed05/SRX1757997.05.bed
MAX	Basic domains	Cell Line	MDA-MB-468	SRX1757996.bed	ChIP-Atlas	GSM2151470	GSE81381	http://dbarchive.biosciencedbc.jp/kyushu-u/hg19/eachData/bed05/SRX1757996.05.bed
FOXR2	Helix-turn-helix domains	Cell Line	MDA-MB-468	SRX1757995.bed	ChIP-Atlas	GSM2151469	GSE81381	http://dbarchive.biosciencedbc.jp/kyushu-u/hg19/eachData/bed05/SRX1757995.05.bed
FOXR2	Helix-turn-helix domains	Cell Line	MDA-MB-468	SRX1757994.bed	ChIP-Atlas	GSM2151468	GSE81381	http://dbarchive.biosciencedbc.jp/kyushu-u/hg19/eachData/bed05/SRX1757994.05.bed
CTCF	Zinc-coordinating DNA-binding domains	Primary Cell	erythroblasts	SRX1738531.bed	ChIP-Atlas	GSM2140685	GSE67783	http://dbarchive.biosciencedbc.jp/kyushu-u/hg19/eachData/bed05/SRX1738531.05.bed
FOXA1	Helix-turn-helix domains	Cell Line	22Rv1	SRX1734382.bed	ChIP-Atlas	GSM2135709	GSE80742	http://dbarchive.biosciencedbc.jp/kyushu-u/hg19/eachData/bed05/SRX1734382.05.bed
FOXA1	Helix-turn-helix domains	Cell Line	22Rv1	SRX1734381.bed	ChIP-Atlas	GSM2135708	GSE80742	http://dbarchive.biosciencedbc.jp/kyushu-u/hg19/eachData/bed05/SRX1734381.05.bed
ATF2	Basic domains	Primary Cell	macrophage	SRX1733648.bed	ChIP-Atlas	GSM2135484	GSE80727	http://dbarchive.biosciencedbc.jp/kyushu-u/hg19/eachData/bed05/SRX1733648.05.bed
ETV1	Helix-turn-helix domains	Cell Line	A375	SRX1721488.bed	ChIP-Atlas	GSM2127445	GSE80443	http://dbarchive.biosciencedbc.jp/kyushu-u/hg19/eachData/bed05/SRX1721488.05.bed
ESR1	Zinc-coordinating DNA-binding domains	Cell Line	T-47D	SRX1709990.bed	ChIP-Atlas	GSM2125135	GSE80358	http://dbarchive.biosciencedbc.jp/kyushu-u/hg19/eachData/bed05/SRX1709990.05.bed
PGR	Zinc-coordinating DNA-binding domains	Cell Line	T-47D	SRX1709989.bed	ChIP-Atlas	GSM2125134	GSE80358	http://dbarchive.biosciencedbc.jp/kyushu-u/hg19/eachData/bed05/SRX1709989.05.bed
ESR1	Zinc-coordinating DNA-binding domains	Cell Line	T-47D	SRX1709988.bed	ChIP-Atlas	GSM2125133	GSE80358	http://dbarchive.biosciencedbc.jp/kyushu-u/hg19/eachData/bed05/SRX1709988.05.bed
PGR	Zinc-coordinating DNA-binding domains	Cell Line	T-47D	SRX1709987.bed	ChIP-Atlas	GSM2125132	GSE80358	http://dbarchive.biosciencedbc.jp/kyushu-u/hg19/eachData/bed05/SRX1709987.05.bed
ESR1	Zinc-coordinating DNA-binding domains	Cell Line	T-47D	SRX1709986.bed	ChIP-Atlas	GSM2125131	GSE80358	http://dbarchive.biosciencedbc.jp/kyushu-u/hg19/eachData/bed05/SRX1709986.05.bed
PGR	Zinc-coordinating DNA-binding domains	Cell Line	T-47D	SRX1709985.bed	ChIP-Atlas	GSM2125130	GSE80358	http://dbarchive.biosciencedbc.jp/kyushu-u/hg19/eachData/bed05/SRX1709985.05.bed
ESR1	Zinc-coordinating DNA-binding domains	Cell Line	T-47D	SRX1709984.bed	ChIP-Atlas	GSM2125129	GSE80358	http://dbarchive.biosciencedbc.jp/kyushu-u/hg19/eachData/bed05/SRX1709984.05.bed
PGR	Zinc-coordinating DNA-binding domains	Cell Line	T-47D	SRX1709983.bed	ChIP-Atlas	GSM2125128	GSE80358	http://dbarchive.biosciencedbc.jp/kyushu-u/hg19/eachData/bed05/SRX1709983.05.bed
ESR1	Zinc-coordinating DNA-binding domains	Cell Line	T-47D	SRX1709978.bed	ChIP-Atlas	GSM2125123	GSE80358	http://dbarchive.biosciencedbc.jp/kyushu-u/hg19/eachData/bed05/SRX1709978.05.bed
PGR	Zinc-coordinating DNA-binding domains	Cell Line	T-47D	SRX1709977.bed	ChIP-Atlas	GSM2125122	GSE80358	http://dbarchive.biosciencedbc.jp/kyushu-u/hg19/eachData/bed05/SRX1709977.05.bed
ESR1	Zinc-coordinating DNA-binding domains	Cell Line	T-47D	SRX1709976.bed	ChIP-Atlas	GSM2125121	GSE80358	http://dbarchive.biosciencedbc.jp/kyushu-u/hg19/eachData/bed05/SRX1709976.05.bed
PGR	Zinc-coordinating DNA-binding domains	Cell Line	T-47D	SRX1709975.bed	ChIP-Atlas	GSM2125120	GSE80358	http://dbarchive.biosciencedbc.jp/kyushu-u/hg19/eachData/bed05/SRX1709975.05.bed
ESR1	Zinc-coordinating DNA-binding domains	Cell Line	T-47D	SRX1709974.bed	ChIP-Atlas	GSM2125119	GSE80358	http://dbarchive.biosciencedbc.jp/kyushu-u/hg19/eachData/bed05/SRX1709974.05.bed
PGR	Zinc-coordinating DNA-binding domains	Cell Line	T-47D	SRX1709973.bed	ChIP-Atlas	GSM2125118	GSE80358	http://dbarchive.biosciencedbc.jp/kyushu-u/hg19/eachData/bed05/SRX1709973.05.bed
ESR1	Zinc-coordinating DNA-binding domains	Cell Line	T-47D	SRX1709972.bed	ChIP-Atlas	GSM2125117	GSE80358	http://dbarchive.biosciencedbc.jp/kyushu-u/hg19/eachData/bed05/SRX1709972.05.bed
PGR	Zinc-coordinating DNA-binding domains	Cell Line	T-47D	SRX1709971.bed	ChIP-Atlas	GSM2125116	GSE80358	http://dbarchive.biosciencedbc.jp/kyushu-u/hg19/eachData/bed05/SRX1709971.05.bed
ESR1	Zinc-coordinating DNA-binding domains	Cell Line	T-47D	SRX1709964.bed	ChIP-Atlas	GSM2125109	GSE80358	http://dbarchive.biosciencedbc.jp/kyushu-u/hg19/eachData/bed05/SRX1709964.05.bed
ESR1	Zinc-coordinating DNA-binding domains	Cell Line	T-47D	SRX1709963.bed	ChIP-Atlas	GSM2125108	GSE80358	http://dbarchive.biosciencedbc.jp/kyushu-u/hg19/eachData/bed05/SRX1709963.05.bed
ESR1	Zinc-coordinating DNA-binding domains	Cell Line	T-47D	SRX1709962.bed	ChIP-Atlas	GSM2125107	GSE80358	http://dbarchive.biosciencedbc.jp/kyushu-u/hg19/eachData/bed05/SRX1709962.05.bed
ESR1	Zinc-coordinating DNA-binding domains	Cell Line	T-47D	SRX1709961.bed	ChIP-Atlas	GSM2125106	GSE80358	http://dbarchive.biosciencedbc.jp/kyushu-u/hg19/eachData/bed05/SRX1709961.05.bed
ESR1	Zinc-coordinating DNA-binding domains	Cell Line	T-47D	SRX1709960.bed	ChIP-Atlas	GSM2125105	GSE80358	http://dbarchive.biosciencedbc.jp/kyushu-u/hg19/eachData/bed05/SRX1709960.05.bed
ESR1	Zinc-coordinating DNA-binding domains	Cell Line	T-47D	SRX1709959.bed	ChIP-Atlas	GSM2125104	GSE80358	http://dbarchive.biosciencedbc.jp/kyushu-u/hg19/eachData/bed05/SRX1709959.05.bed
ESR1	Zinc-coordinating DNA-binding domains	Cell Line	T-47D	SRX1709958.bed	ChIP-Atlas	GSM2125103	GSE80358	http://dbarchive.biosciencedbc.jp/kyushu-u/hg19/eachData/bed05/SRX1709958.05.bed
ESR1	Zinc-coordinating DNA-binding domains	Cell Line	T-47D	SRX1709957.bed	ChIP-Atlas	GSM2125102	GSE80358	http://dbarchive.biosciencedbc.jp/kyushu-u/hg19/eachData/bed05/SRX1709957.05.bed
ESR1	Zinc-coordinating DNA-binding domains	Cell Line	T-47D	SRX1709956.bed	ChIP-Atlas	GSM2125101	GSE80358	http://dbarchive.biosciencedbc.jp/kyushu-u/hg19/eachData/bed05/SRX1709956.05.bed
ESR1	Zinc-coordinating DNA-binding domains	Cell Line	T-47D	SRX1709955.bed	ChIP-Atlas	GSM2125100	GSE80358	http://dbarchive.biosciencedbc.jp/kyushu-u/hg19/eachData/bed05/SRX1709955.05.bed
ESR1	Zinc-coordinating DNA-binding domains	Cell Line	T-47D	SRX1709954.bed	ChIP-Atlas	GSM2125099	GSE80358	http://dbarchive.biosciencedbc.jp/kyushu-u/hg19/eachData/bed05/SRX1709954.05.bed
ESR1	Zinc-coordinating DNA-binding domains	Cell Line	T-47D	SRX1709953.bed	ChIP-Atlas	GSM2125098	GSE80358	http://dbarchive.biosciencedbc.jp/kyushu-u/hg19/eachData/bed05/SRX1709953.05.bed
TCF7L1	Other all-alpha-helical DNA-binding domains	Cell Line	H9	SRX1707572.bed	ChIP-Atlas	GSM2124634	GSE80331	http://dbarchive.biosciencedbc.jp/kyushu-u/hg19/eachData/bed05/SRX1707572.05.bed
TCF7L1	Other all-alpha-helical DNA-binding domains	Cell Line	H9	SRX1707571.bed	ChIP-Atlas	GSM2124633	GSE80331	http://dbarchive.biosciencedbc.jp/kyushu-u/hg19/eachData/bed05/SRX1707571.05.bed
TCF7L1	Other all-alpha-helical DNA-binding domains	Cell Line	H9	SRX1707570.bed	ChIP-Atlas	GSM2124632	GSE80331	http://dbarchive.biosciencedbc.jp/kyushu-u/hg19/eachData/bed05/SRX1707570.05.bed
NR3C1	Zinc-coordinating DNA-binding domains	Cell Line	A549	SRX1650401.bed	ChIP-Atlas	GSM2095221	GSE79432	http://dbarchive.biosciencedbc.jp/kyushu-u/hg19/eachData/bed05/SRX1650401.05.bed
NR3C1	Zinc-coordinating DNA-binding domains	Cell Line	A549	SRX1650400.bed	ChIP-Atlas	GSM2095220	GSE79432	http://dbarchive.biosciencedbc.jp/kyushu-u/hg19/eachData/bed05/SRX1650400.05.bed
NR3C1	Zinc-coordinating DNA-binding domains	Cell Line	A549	SRX1650399.bed	ChIP-Atlas	GSM2095219	GSE79432	http://dbarchive.biosciencedbc.jp/kyushu-u/hg19/eachData/bed05/SRX1650399.05.bed
NR3C1	Zinc-coordinating DNA-binding domains	Cell Line	A549	SRX1650398.bed	ChIP-Atlas	GSM2095218	GSE79432	http://dbarchive.biosciencedbc.jp/kyushu-u/hg19/eachData/bed05/SRX1650398.05.bed
NR3C1	Zinc-coordinating DNA-binding domains	Cell Line	A549	SRX1650256.bed	ChIP-Atlas	GSM2095210	GSE79432	http://dbarchive.biosciencedbc.jp/kyushu-u/hg19/eachData/bed05/SRX1650256.05.bed
NR3C1	Zinc-coordinating DNA-binding domains	Cell Line	A549	SRX1650255.bed	ChIP-Atlas	GSM2095209	GSE79432	http://dbarchive.biosciencedbc.jp/kyushu-u/hg19/eachData/bed05/SRX1650255.05.bed
NR3C1	Zinc-coordinating DNA-binding domains	Cell Line	A549	SRX1650254.bed	ChIP-Atlas	GSM2095208	GSE79432	http://dbarchive.biosciencedbc.jp/kyushu-u/hg19/eachData/bed05/SRX1650254.05.bed
TP63	Immunoglobulin fold	Primary Cell	keratinocyte	SRX1603678.bed	ChIP-Atlas	GSM2074752	GSE64298	http://dbarchive.biosciencedbc.jp/kyushu-u/hg19/eachData/bed05/SRX1603678.05.bed
POU2F1	Helix-turn-helix domains	Cell Line	LNCAP	SRX1569785.bed	ChIP-Atlas	GSM2058897	GSE77770	http://dbarchive.biosciencedbc.jp/kyushu-u/hg19/eachData/bed05/SRX1569785.05.bed
POU2F1	Helix-turn-helix domains	Cell Line	LNCAP	SRX1569784.bed	ChIP-Atlas	GSM2058896	GSE77770	http://dbarchive.biosciencedbc.jp/kyushu-u/hg19/eachData/bed05/SRX1569784.05.bed
POU2F1	Helix-turn-helix domains	Cell Line	LNCAP	SRX1569783.bed	ChIP-Atlas	GSM2058895	GSE77770	http://dbarchive.biosciencedbc.jp/kyushu-u/hg19/eachData/bed05/SRX1569783.05.bed
POU2F1	Helix-turn-helix domains	Cell Line	VCaP	SRX1569778.bed	ChIP-Atlas	GSM2058890	GSE77770	http://dbarchive.biosciencedbc.jp/kyushu-u/hg19/eachData/bed05/SRX1569778.05.bed
POU2F1	Helix-turn-helix domains	Cell Line	VCaP	SRX1569777.bed	ChIP-Atlas	GSM2058889	GSE77770	http://dbarchive.biosciencedbc.jp/kyushu-u/hg19/eachData/bed05/SRX1569777.05.bed
POU2F1	Helix-turn-helix domains	Cell Line	VCaP	SRX1569776.bed	ChIP-Atlas	GSM2058888	GSE77770	http://dbarchive.biosciencedbc.jp/kyushu-u/hg19/eachData/bed05/SRX1569776.05.bed
POU2F1	Helix-turn-helix domains	Cell Line	LNCAP	SRX1569772.bed	ChIP-Atlas	GSM2058884	GSE77770	http://dbarchive.biosciencedbc.jp/kyushu-u/hg19/eachData/bed05/SRX1569772.05.bed
POU2F1	Helix-turn-helix domains	Cell Line	LNCAP	SRX1569771.bed	ChIP-Atlas	GSM2058883	GSE77770	http://dbarchive.biosciencedbc.jp/kyushu-u/hg19/eachData/bed05/SRX1569771.05.bed
POU2F1	Helix-turn-helix domains	Cell Line	LNCAP	SRX1569770.bed	ChIP-Atlas	GSM2058882	GSE77770	http://dbarchive.biosciencedbc.jp/kyushu-u/hg19/eachData/bed05/SRX1569770.05.bed
TP53	Immunoglobulin fold	Primary Cell	HDF	SRX1547998.bed	ChIP-Atlas	GSM2046278	GSE77225	http://dbarchive.biosciencedbc.jp/kyushu-u/hg19/eachData/bed05/SRX1547998.05.bed
TP53	Immunoglobulin fold	Primary Cell	HDF	SRX1547996.bed	ChIP-Atlas	GSM2046276	GSE77225	http://dbarchive.biosciencedbc.jp/kyushu-u/hg19/eachData/bed05/SRX1547996.05.bed
JUND	Basic domains	Cell Line	HT29	SRX1538804.bed	ChIP-Atlas	GSM2042914	GSE77039	http://dbarchive.biosciencedbc.jp/kyushu-u/hg19/eachData/bed05/SRX1538804.05.bed
JUND	Basic domains	Cell Line	HT29	SRX1538803.bed	ChIP-Atlas	GSM2042913	GSE77039	http://dbarchive.biosciencedbc.jp/kyushu-u/hg19/eachData/bed05/SRX1538803.05.bed
PPARG	Zinc-coordinating DNA-binding domains	Cell Line	HT29	SRX1538767.bed	ChIP-Atlas	GSM2042860	GSE77039	http://dbarchive.biosciencedbc.jp/kyushu-u/hg19/eachData/bed05/SRX1538767.05.bed
PPARG	Zinc-coordinating DNA-binding domains	Cell Line	HT29	SRX1538766.bed	ChIP-Atlas	GSM2042858	GSE77039	http://dbarchive.biosciencedbc.jp/kyushu-u/hg19/eachData/bed05/SRX1538766.05.bed
PPARG	Zinc-coordinating DNA-binding domains	Cell Line	HT29	SRX1538765.bed	ChIP-Atlas	GSM2042856	GSE77039	http://dbarchive.biosciencedbc.jp/kyushu-u/hg19/eachData/bed05/SRX1538765.05.bed
PPARG	Zinc-coordinating DNA-binding domains	Cell Line	HT29	SRX1538764.bed	ChIP-Atlas	GSM2042854	GSE77039	http://dbarchive.biosciencedbc.jp/kyushu-u/hg19/eachData/bed05/SRX1538764.05.bed
NR1H3	Zinc-coordinating DNA-binding domains	Cell Line	HT29	SRX1538763.bed	ChIP-Atlas	GSM2042852	GSE77039	http://dbarchive.biosciencedbc.jp/kyushu-u/hg19/eachData/bed05/SRX1538763.05.bed
NR1H3	Zinc-coordinating DNA-binding domains	Cell Line	HT29	SRX1538762.bed	ChIP-Atlas	GSM2042850	GSE77039	http://dbarchive.biosciencedbc.jp/kyushu-u/hg19/eachData/bed05/SRX1538762.05.bed
NR1H3	Zinc-coordinating DNA-binding domains	Cell Line	HT29	SRX1538761.bed	ChIP-Atlas	GSM2042848	GSE77039	http://dbarchive.biosciencedbc.jp/kyushu-u/hg19/eachData/bed05/SRX1538761.05.bed
NR1H3	Zinc-coordinating DNA-binding domains	Cell Line	HT29	SRX1538760.bed	ChIP-Atlas	GSM2042846	GSE77039	http://dbarchive.biosciencedbc.jp/kyushu-u/hg19/eachData/bed05/SRX1538760.05.bed
NR1H2	Zinc-coordinating DNA-binding domains	Cell Line	HT29	SRX1538759.bed	ChIP-Atlas	GSM2042845	GSE77039	http://dbarchive.biosciencedbc.jp/kyushu-u/hg19/eachData/bed05/SRX1538759.05.bed
NR1H2	Zinc-coordinating DNA-binding domains	Cell Line	HT29	SRX1538758.bed	ChIP-Atlas	GSM2042844	GSE77039	http://dbarchive.biosciencedbc.jp/kyushu-u/hg19/eachData/bed05/SRX1538758.05.bed
NR1H2	Zinc-coordinating DNA-binding domains	Cell Line	HT29	SRX1538757.bed	ChIP-Atlas	GSM2042843	GSE77039	http://dbarchive.biosciencedbc.jp/kyushu-u/hg19/eachData/bed05/SRX1538757.05.bed
NR1H2	Zinc-coordinating DNA-binding domains	Cell Line	HT29	SRX1538756.bed	ChIP-Atlas	GSM2042842	GSE77039	http://dbarchive.biosciencedbc.jp/kyushu-u/hg19/eachData/bed05/SRX1538756.05.bed
YY2	Zinc-coordinating DNA-binding domains	Cell Line	HeLa-S3	SRX1530266.bed	ChIP-Atlas	GSM2039081	GSE96878	http://dbarchive.biosciencedbc.jp/kyushu-u/hg19/eachData/bed05/SRX1530266.05.bed
HIF1A	Basic domains	Cell Line	NCI-H1299	SRX1528430.bed	ChIP-Atlas	GSM2037452	GSE76770	http://dbarchive.biosciencedbc.jp/kyushu-u/hg19/eachData/bed05/SRX1528430.05.bed
KDM5C	Helix-turn-helix domains	Cell Line	ZR-75-30	SRX1521315.bed	ChIP-Atlas	GSM2029592	GSE71323	http://dbarchive.biosciencedbc.jp/kyushu-u/hg19/eachData/bed05/SRX1521315.05.bed
KDM5C	Helix-turn-helix domains	Cell Line	ZR-75-30	SRX1521310.bed	ChIP-Atlas	GSM2029587	GSE71323	http://dbarchive.biosciencedbc.jp/kyushu-u/hg19/eachData/bed05/SRX1521310.05.bed
EP300	ENCODE: TF	Cell Line	ZR-75-30	SRX1521304.bed	ChIP-Atlas	GSM2029581	GSE71323	http://dbarchive.biosciencedbc.jp/kyushu-u/hg19/eachData/bed05/SRX1521304.05.bed
EP300	ENCODE: TF	Cell Line	ZR-75-30	SRX1521303.bed	ChIP-Atlas	GSM2029580	GSE71323	http://dbarchive.biosciencedbc.jp/kyushu-u/hg19/eachData/bed05/SRX1521303.05.bed
ZNF143	Zinc-coordinating DNA-binding domains	Cell Line	MCF-7	SRX1510972.bed	ChIP-Atlas	GSM2024876	GSE76454	http://dbarchive.biosciencedbc.jp/kyushu-u/hg19/eachData/bed05/SRX1510972.05.bed
ZNF143	Zinc-coordinating DNA-binding domains	Cell Line	MCF-7	SRX1510971.bed	ChIP-Atlas	GSM2024875	GSE76454	http://dbarchive.biosciencedbc.jp/kyushu-u/hg19/eachData/bed05/SRX1510971.05.bed
ZNF143	Zinc-coordinating DNA-binding domains	Cell Line	MCF-7	SRX1510970.bed	ChIP-Atlas	GSM2024874	GSE76454	http://dbarchive.biosciencedbc.jp/kyushu-u/hg19/eachData/bed05/SRX1510970.05.bed
ZNF143	Zinc-coordinating DNA-binding domains	Cell Line	MCF-7	SRX1510969.bed	ChIP-Atlas	GSM2024873	GSE76454	http://dbarchive.biosciencedbc.jp/kyushu-u/hg19/eachData/bed05/SRX1510969.05.bed
SOX9	Other all-alpha-helical DNA-binding domains	Cell Line	VCaP	SRX1510444.bed	ChIP-Atlas	GSM2024822	GSE76451	http://dbarchive.biosciencedbc.jp/kyushu-u/hg19/eachData/bed05/SRX1510444.05.bed
TRIM28	ENCODE: TF	Cell Line	MCF-7	SRX1497516.bed	ChIP-Atlas	GSM1978809	GSE76271	http://dbarchive.biosciencedbc.jp/kyushu-u/hg19/eachData/bed05/SRX1497516.05.bed
E2F1	Helix-turn-helix domains	Cell Line	Raji	SRX1497396.bed	ChIP-Atlas	GSM1976302	GSE76191	http://dbarchive.biosciencedbc.jp/kyushu-u/hg19/eachData/bed05/SRX1497396.05.bed
E2F1	Helix-turn-helix domains	Cell Line	Raji	SRX1497386.bed	ChIP-Atlas	GSM1976292	GSE76191	http://dbarchive.biosciencedbc.jp/kyushu-u/hg19/eachData/bed05/SRX1497386.05.bed
ASH1L	TcoF: TF	Cell Line	K562	SRX1491464.bed	ChIP-Atlas	GSM1975006	GSE76145	http://dbarchive.biosciencedbc.jp/kyushu-u/hg19/eachData/bed05/SRX1491464.05.bed
ASH1L	TcoF: TF	Cell Line	K562	SRX1491463.bed	ChIP-Atlas	GSM1975005	GSE76145	http://dbarchive.biosciencedbc.jp/kyushu-u/hg19/eachData/bed05/SRX1491463.05.bed
RB1	ENCODE: TF	Cell Line	LNCAP	SRX1490931.bed	ChIP-Atlas	GSM1974982	GSE76141	http://dbarchive.biosciencedbc.jp/kyushu-u/hg19/eachData/bed05/SRX1490931.05.bed
RB1	ENCODE: TF	Cell Line	VCaP	SRX1490930.bed	ChIP-Atlas	GSM1974981	GSE76141	http://dbarchive.biosciencedbc.jp/kyushu-u/hg19/eachData/bed05/SRX1490930.05.bed
AFF4	TcoF: TF	Primary Cell	Th1	SRX1460850.bed	ChIP-Atlas	GSM1961564	GSE62482	http://dbarchive.biosciencedbc.jp/kyushu-u/hg19/eachData/bed05/SRX1460850.05.bed
AFF4	TcoF: TF	Primary Cell	Th1	SRX1460849.bed	ChIP-Atlas	GSM1961563	GSE62482	http://dbarchive.biosciencedbc.jp/kyushu-u/hg19/eachData/bed05/SRX1460849.05.bed
RELA	Immunoglobulin fold	Primary Cell	Th1	SRX1460848.bed	ChIP-Atlas	GSM1961562	GSE62482	http://dbarchive.biosciencedbc.jp/kyushu-u/hg19/eachData/bed05/SRX1460848.05.bed
RELA	Immunoglobulin fold	Primary Cell	Th1	SRX1460847.bed	ChIP-Atlas	GSM1961561	GSE62482	http://dbarchive.biosciencedbc.jp/kyushu-u/hg19/eachData/bed05/SRX1460847.05.bed
EP300	ENCODE: TF	Cell Line	LP-1	SRX1460240.bed	ChIP-Atlas	GSM1961132	GSE71909	http://dbarchive.biosciencedbc.jp/kyushu-u/hg19/eachData/bed05/SRX1460240.05.bed
CTCF	Zinc-coordinating DNA-binding domains	Stem Cell	Embryonic_stem_cells	SRX1430078.bed	ChIP-Atlas	GSM1939276	GSE74967	http://dbarchive.biosciencedbc.jp/kyushu-u/hg19/eachData/bed05/SRX1430078.05.bed
PARP1	TcoF: TF	Cell Line	293	SRX1429050.bed	ChIP-Atlas	GSM1938987	GSE74954	http://dbarchive.biosciencedbc.jp/kyushu-u/hg19/eachData/bed05/SRX1429050.05.bed
MBD3L2	TcoF: TF	Cell Line	293	SRX1427030.bed	ChIP-Atlas	GSM1937511	GSE74914	http://dbarchive.biosciencedbc.jp/kyushu-u/hg19/eachData/bed05/SRX1427030.05.bed
TET2	TcoF: TF	Cell Line	293	SRX1427029.bed	ChIP-Atlas	GSM1937510	GSE74914	http://dbarchive.biosciencedbc.jp/kyushu-u/hg19/eachData/bed05/SRX1427029.05.bed
POU3F2	Helix-turn-helix domains	In vitro differentiated cells	neural-progenitor-cell	SRX1424894.bed	ChIP-Atlas	GSM1934425	GSE74814	http://dbarchive.biosciencedbc.jp/kyushu-u/hg19/eachData/bed05/SRX1424894.05.bed
POU3F2	Helix-turn-helix domains	In vitro differentiated cells	neural-progenitor-cell	SRX1424893.bed	ChIP-Atlas	GSM1934423	GSE74814	http://dbarchive.biosciencedbc.jp/kyushu-u/hg19/eachData/bed05/SRX1424893.05.bed
POU3F2	Helix-turn-helix domains	In vitro differentiated cells	neural-progenitor-cell	SRX1424892.bed	ChIP-Atlas	GSM1934421	GSE74814	http://dbarchive.biosciencedbc.jp/kyushu-u/hg19/eachData/bed05/SRX1424892.05.bed
POU3F2	Helix-turn-helix domains	In vitro differentiated cells	neural-progenitor-cell	SRX1424891.bed	ChIP-Atlas	GSM1934417	GSE74814	http://dbarchive.biosciencedbc.jp/kyushu-u/hg19/eachData/bed05/SRX1424891.05.bed
AFF1	TcoF: TF	Cell Line	SEM	SRX1424883.bed	ChIP-Atlas	GSM1934097	GSE74812	http://dbarchive.biosciencedbc.jp/kyushu-u/hg19/eachData/bed05/SRX1424883.05.bed
NANOG	Helix-turn-helix domains	Cell Line	LNCAP	SRX1424697.bed	ChIP-Atlas	GSM1933889	GSE74799	http://dbarchive.biosciencedbc.jp/kyushu-u/hg19/eachData/bed05/SRX1424697.05.bed
NANOG	Helix-turn-helix domains	Cell Line	LNCAP	SRX1424696.bed	ChIP-Atlas	GSM1933888	GSE74799	http://dbarchive.biosciencedbc.jp/kyushu-u/hg19/eachData/bed05/SRX1424696.05.bed
NANOG	Helix-turn-helix domains	Cell Line	LNCAP	SRX1424695.bed	ChIP-Atlas	GSM1933887	GSE74799	http://dbarchive.biosciencedbc.jp/kyushu-u/hg19/eachData/bed05/SRX1424695.05.bed
NANOG	Helix-turn-helix domains	Cell Line	LNCAP	SRX1424694.bed	ChIP-Atlas	GSM1933886	GSE74799	http://dbarchive.biosciencedbc.jp/kyushu-u/hg19/eachData/bed05/SRX1424694.05.bed
NANOG	Helix-turn-helix domains	Cell Line	LNCAP	SRX1424693.bed	ChIP-Atlas	GSM1933885	GSE74799	http://dbarchive.biosciencedbc.jp/kyushu-u/hg19/eachData/bed05/SRX1424693.05.bed
ESR1	Zinc-coordinating DNA-binding domains	Cell Line	T-47D	SRX1336216.bed	ChIP-Atlas	GSM1908537	GSE74033	http://dbarchive.biosciencedbc.jp/kyushu-u/hg19/eachData/bed05/SRX1336216.05.bed
MYC	Basic domains	Cell Line	LNCAP	SRX1334498.bed	ChIP-Atlas	GSM1907206	GSE73994	http://dbarchive.biosciencedbc.jp/kyushu-u/hg19/eachData/bed05/SRX1334498.05.bed
MYC	Basic domains	Cell Line	LNCAP	SRX1334497.bed	ChIP-Atlas	GSM1907205	GSE73994	http://dbarchive.biosciencedbc.jp/kyushu-u/hg19/eachData/bed05/SRX1334497.05.bed
MYC	Basic domains	Cell Line	LNCAP	SRX1334496.bed	ChIP-Atlas	GSM1907204	GSE73994	http://dbarchive.biosciencedbc.jp/kyushu-u/hg19/eachData/bed05/SRX1334496.05.bed
MYC	Basic domains	Cell Line	LNCAP	SRX1334495.bed	ChIP-Atlas	GSM1907203	GSE73994	http://dbarchive.biosciencedbc.jp/kyushu-u/hg19/eachData/bed05/SRX1334495.05.bed
ZNF224	Zinc-coordinating DNA-binding domains	Cell Line	293	SRX1331406.bed	ChIP-Atlas	GSM1906627	GSE73947	http://dbarchive.biosciencedbc.jp/kyushu-u/hg19/eachData/bed05/SRX1331406.05.bed
ERG	Helix-turn-helix domains	Cell Line	VCaP	SRX1297355.bed	ChIP-Atlas	GSM1899558	GSE73616	http://dbarchive.biosciencedbc.jp/kyushu-u/hg19/eachData/bed05/SRX1297355.05.bed
ASH1L	TcoF: TF	Cell Line	MV411	SRX1293535.bed	ChIP-Atlas	GSM1897373	GSE73528	http://dbarchive.biosciencedbc.jp/kyushu-u/hg19/eachData/bed05/SRX1293535.05.bed
AFF1	TcoF: TF	Cell Line	MV411	SRX1293533.bed	ChIP-Atlas	GSM1897371	GSE73528	http://dbarchive.biosciencedbc.jp/kyushu-u/hg19/eachData/bed05/SRX1293533.05.bed
KMT2A	Zinc-coordinating DNA-binding domains	Cell Line	MV411	SRX1293532.bed	ChIP-Atlas	GSM1897370	GSE73528	http://dbarchive.biosciencedbc.jp/kyushu-u/hg19/eachData/bed05/SRX1293532.05.bed
KMT2A	Zinc-coordinating DNA-binding domains	Cell Line	MV411	SRX1293531.bed	ChIP-Atlas	GSM1897369	GSE73528	http://dbarchive.biosciencedbc.jp/kyushu-u/hg19/eachData/bed05/SRX1293531.05.bed
FUS	ENCODE: TF	Cell Line	293	SRX1293070.bed	ChIP-Atlas	GSM1895985	GSE73492	http://dbarchive.biosciencedbc.jp/kyushu-u/hg19/eachData/bed05/SRX1293070.05.bed
CHD4	ENCODE: TF	Cell Line	LNCAP	SRX1181994.bed	ChIP-Atlas	GSM1868502	GSE72690	http://dbarchive.biosciencedbc.jp/kyushu-u/hg19/eachData/bed05/SRX1181994.05.bed
SMARCA2	TcoF: TF	Cell Line	LNCAP	SRX1181991.bed	ChIP-Atlas	GSM1868499	GSE72690	http://dbarchive.biosciencedbc.jp/kyushu-u/hg19/eachData/bed05/SRX1181991.05.bed
SMARCA1	Helix-turn-helix domains	Cell Line	LNCAP	SRX1181990.bed	ChIP-Atlas	GSM1868498	GSE72690	http://dbarchive.biosciencedbc.jp/kyushu-u/hg19/eachData/bed05/SRX1181990.05.bed
SMARCA4	TcoF: TF	Cell Line	LNCAP	SRX1181989.bed	ChIP-Atlas	GSM1868497	GSE72690	http://dbarchive.biosciencedbc.jp/kyushu-u/hg19/eachData/bed05/SRX1181989.05.bed
SMARCA5	Helix-turn-helix domains	Cell Line	LNCAP	SRX1181987.bed	ChIP-Atlas	GSM1868495	GSE72690	http://dbarchive.biosciencedbc.jp/kyushu-u/hg19/eachData/bed05/SRX1181987.05.bed
GATA3	Zinc-coordinating DNA-binding domains	Cell Line	MDA-MB-231	SRX1156473.bed	ChIP-Atlas	GSM1855965	GSE72141	http://dbarchive.biosciencedbc.jp/kyushu-u/hg19/eachData/bed05/SRX1156473.05.bed
GATA3	Zinc-coordinating DNA-binding domains	Cell Line	MDA-MB-231	SRX1156472.bed	ChIP-Atlas	GSM1855964	GSE72141	http://dbarchive.biosciencedbc.jp/kyushu-u/hg19/eachData/bed05/SRX1156472.05.bed
EP300	ENCODE: TF	Cell Line	LP-1	SRX1140811.bed	ChIP-Atlas	GSM1847312	GSE71909	http://dbarchive.biosciencedbc.jp/kyushu-u/hg19/eachData/bed05/SRX1140811.05.bed
EP300	ENCODE: TF	Cell Line	LP-1	SRX1140810.bed	ChIP-Atlas	GSM1847311	GSE71909	http://dbarchive.biosciencedbc.jp/kyushu-u/hg19/eachData/bed05/SRX1140810.05.bed
SMARCC1	Helix-turn-helix domains	Cell Line	HCT116	SRX1123967.bed	ChIP-Atlas	GSM1835992	GSE71510	http://dbarchive.biosciencedbc.jp/kyushu-u/hg19/eachData/bed05/SRX1123967.05.bed
SMARCA4	TcoF: TF	Cell Line	HCT116	SRX1123966.bed	ChIP-Atlas	GSM1835991	GSE71510	http://dbarchive.biosciencedbc.jp/kyushu-u/hg19/eachData/bed05/SRX1123966.05.bed
SMARCC1	Helix-turn-helix domains	Cell Line	HCT116	SRX1123965.bed	ChIP-Atlas	GSM1835990	GSE71510	http://dbarchive.biosciencedbc.jp/kyushu-u/hg19/eachData/bed05/SRX1123965.05.bed
SMARCA4	TcoF: TF	Cell Line	HCT116	SRX1123964.bed	ChIP-Atlas	GSM1835989	GSE71510	http://dbarchive.biosciencedbc.jp/kyushu-u/hg19/eachData/bed05/SRX1123964.05.bed
SMARCA4	TcoF: TF	Cell Line	TTC549	SRX1123869.bed	ChIP-Atlas	GSM1835897	GSE71504	http://dbarchive.biosciencedbc.jp/kyushu-u/hg19/eachData/bed05/SRX1123869.05.bed
SMARCC1	Helix-turn-helix domains	Cell Line	TTC549	SRX1123868.bed	ChIP-Atlas	GSM1835896	GSE71504	http://dbarchive.biosciencedbc.jp/kyushu-u/hg19/eachData/bed05/SRX1123868.05.bed
SMARCA4	TcoF: TF	Cell Line	TTC549	SRX1123864.bed	ChIP-Atlas	GSM1835892	GSE71504	http://dbarchive.biosciencedbc.jp/kyushu-u/hg19/eachData/bed05/SRX1123864.05.bed
SMARCC1	Helix-turn-helix domains	Cell Line	TTC549	SRX1123863.bed	ChIP-Atlas	GSM1835891	GSE71504	http://dbarchive.biosciencedbc.jp/kyushu-u/hg19/eachData/bed05/SRX1123863.05.bed
SMARCA4	TcoF: TF	Cell Line	BT16	SRX1123856.bed	ChIP-Atlas	GSM1835884	GSE71504	http://dbarchive.biosciencedbc.jp/kyushu-u/hg19/eachData/bed05/SRX1123856.05.bed
SMARCC1	Helix-turn-helix domains	Cell Line	BT16	SRX1123855.bed	ChIP-Atlas	GSM1835883	GSE71504	http://dbarchive.biosciencedbc.jp/kyushu-u/hg19/eachData/bed05/SRX1123855.05.bed
SMARCA4	TcoF: TF	Cell Line	BT16	SRX1123854.bed	ChIP-Atlas	GSM1835882	GSE71504	http://dbarchive.biosciencedbc.jp/kyushu-u/hg19/eachData/bed05/SRX1123854.05.bed
SMARCC1	Helix-turn-helix domains	Cell Line	BT16	SRX1123853.bed	ChIP-Atlas	GSM1835881	GSE71504	http://dbarchive.biosciencedbc.jp/kyushu-u/hg19/eachData/bed05/SRX1123853.05.bed
SMARCA4	TcoF: TF	Cell Line	G401	SRX1123849.bed	ChIP-Atlas	GSM1835877	GSE71504	http://dbarchive.biosciencedbc.jp/kyushu-u/hg19/eachData/bed05/SRX1123849.05.bed
SMARCC1	Helix-turn-helix domains	Cell Line	G401	SRX1123848.bed	ChIP-Atlas	GSM1835876	GSE71504	http://dbarchive.biosciencedbc.jp/kyushu-u/hg19/eachData/bed05/SRX1123848.05.bed
SMARCA4	TcoF: TF	Cell Line	G401	SRX1123844.bed	ChIP-Atlas	GSM1835872	GSE71504	http://dbarchive.biosciencedbc.jp/kyushu-u/hg19/eachData/bed05/SRX1123844.05.bed
SMARCC1	Helix-turn-helix domains	Cell Line	G401	SRX1123843.bed	ChIP-Atlas	GSM1835871	GSE71504	http://dbarchive.biosciencedbc.jp/kyushu-u/hg19/eachData/bed05/SRX1123843.05.bed
KDM5C	Helix-turn-helix domains	Cell Line	ZR-75-30	SRX1117698.bed	ChIP-Atlas	GSM1832639	GSE71323	http://dbarchive.biosciencedbc.jp/kyushu-u/hg19/eachData/bed05/SRX1117698.05.bed
KDM5C	Helix-turn-helix domains	Cell Line	ZR-75-30	SRX1117697.bed	ChIP-Atlas	GSM1832638	GSE71323	http://dbarchive.biosciencedbc.jp/kyushu-u/hg19/eachData/bed05/SRX1117697.05.bed
PROX1	Helix-turn-helix domains	Cell Line	HUVEC	SRX1116233.bed	ChIP-Atlas	GSM1831051	GSE71230	http://dbarchive.biosciencedbc.jp/kyushu-u/hg19/eachData/bed05/SRX1116233.05.bed
EP300	ENCODE: TF	Cell Line	HUVEC	SRX1116232.bed	ChIP-Atlas	GSM1831050	GSE71230	http://dbarchive.biosciencedbc.jp/kyushu-u/hg19/eachData/bed05/SRX1116232.05.bed
EP300	ENCODE: TF	Cell Line	HUVEC	SRX1116231.bed	ChIP-Atlas	GSM1831049	GSE71230	http://dbarchive.biosciencedbc.jp/kyushu-u/hg19/eachData/bed05/SRX1116231.05.bed
PROX1	Helix-turn-helix domains	Cell Line	HUVEC	SRX1116230.bed	ChIP-Atlas	GSM1831048	GSE71230	http://dbarchive.biosciencedbc.jp/kyushu-u/hg19/eachData/bed05/SRX1116230.05.bed
RUNX1	Immunoglobulin fold	Primary Cell	HSPCs__A0	SRX1089835.bed	ChIP-Atlas	GSM1816092	GSE70660	http://dbarchive.biosciencedbc.jp/kyushu-u/hg19/eachData/bed05/SRX1089835.05.bed
RUNX1	Immunoglobulin fold	Primary Cell	HSPCs__F0	SRX1089834.bed	ChIP-Atlas	GSM1816091	GSE70660	http://dbarchive.biosciencedbc.jp/kyushu-u/hg19/eachData/bed05/SRX1089834.05.bed
SPI1	Helix-turn-helix domains	Primary Cell	HSPCs__A0	SRX1089833.bed	ChIP-Atlas	GSM1816090	GSE70660	http://dbarchive.biosciencedbc.jp/kyushu-u/hg19/eachData/bed05/SRX1089833.05.bed
SPI1	Helix-turn-helix domains	Primary Cell	HSPCs__F0	SRX1089832.bed	ChIP-Atlas	GSM1816089	GSE70660	http://dbarchive.biosciencedbc.jp/kyushu-u/hg19/eachData/bed05/SRX1089832.05.bed
IRF2	Helix-turn-helix domains	Primary Cell	HSPCs__A0	SRX1089831.bed	ChIP-Atlas	GSM1816088	GSE70660	http://dbarchive.biosciencedbc.jp/kyushu-u/hg19/eachData/bed05/SRX1089831.05.bed
NFE2	Basic domains	Primary Cell	HSPCs__A0	SRX1089830.bed	ChIP-Atlas	GSM1816087	GSE70660	http://dbarchive.biosciencedbc.jp/kyushu-u/hg19/eachData/bed05/SRX1089830.05.bed
NFE2	Basic domains	Primary Cell	HSPCs__F0	SRX1089828.bed	ChIP-Atlas	GSM1816085	GSE70660	http://dbarchive.biosciencedbc.jp/kyushu-u/hg19/eachData/bed05/SRX1089828.05.bed
TAL1	Basic domains	Primary Cell	HSPCs__A0	SRX1089827.bed	ChIP-Atlas	GSM1816084	GSE70660	http://dbarchive.biosciencedbc.jp/kyushu-u/hg19/eachData/bed05/SRX1089827.05.bed
TAL1	Basic domains	Primary Cell	HSPCs__F0	SRX1089825.bed	ChIP-Atlas	GSM1816082	GSE70660	http://dbarchive.biosciencedbc.jp/kyushu-u/hg19/eachData/bed05/SRX1089825.05.bed
GATA1	Zinc-coordinating DNA-binding domains	Primary Cell	HSPCs__A0	SRX1089824.bed	ChIP-Atlas	GSM1816081	GSE70660	http://dbarchive.biosciencedbc.jp/kyushu-u/hg19/eachData/bed05/SRX1089824.05.bed
GATA1	Zinc-coordinating DNA-binding domains	Primary Cell	HSPCs__F0	SRX1089823.bed	ChIP-Atlas	GSM1816080	GSE70660	http://dbarchive.biosciencedbc.jp/kyushu-u/hg19/eachData/bed05/SRX1089823.05.bed
NEUROD1	Basic domains	Cell Line	NCI-H82	SRX1044124.bed	ChIP-Atlas	GSM1700641	GSE69394	http://dbarchive.biosciencedbc.jp/kyushu-u/hg19/eachData/bed05/SRX1044124.05.bed
USF2	Basic domains	Primary Cell	erythroblasts	SRX1042050.bed	ChIP-Atlas	GSM1698354	GSE69347	http://dbarchive.biosciencedbc.jp/kyushu-u/hg19/eachData/bed05/SRX1042050.05.bed
USF1	Basic domains	Primary Cell	erythroblasts	SRX1042049.bed	ChIP-Atlas	GSM1698353	GSE69347	http://dbarchive.biosciencedbc.jp/kyushu-u/hg19/eachData/bed05/SRX1042049.05.bed
BPTF	TcoF: TF	Primary Cell	erythroblasts	SRX1042046.bed	ChIP-Atlas	GSM1698350	GSE69347	http://dbarchive.biosciencedbc.jp/kyushu-u/hg19/eachData/bed05/SRX1042046.05.bed
NCOA2	Basic domains	Cell Line	U2OS	SRX1036444.bed	ChIP-Atlas	GSM1693911	GSE69147	http://dbarchive.biosciencedbc.jp/kyushu-u/hg19/eachData/bed05/SRX1036444.05.bed
HINFP	Zinc-coordinating DNA-binding domains	Cell Line	U2OS	SRX1036443.bed	ChIP-Atlas	GSM1693910	GSE69147	http://dbarchive.biosciencedbc.jp/kyushu-u/hg19/eachData/bed05/SRX1036443.05.bed
NCOA2	Basic domains	Cell Line	U2OS	SRX1036442.bed	ChIP-Atlas	GSM1693909	GSE69147	http://dbarchive.biosciencedbc.jp/kyushu-u/hg19/eachData/bed05/SRX1036442.05.bed
E2F1	Helix-turn-helix domains	Cell Line	U2OS	SRX1036439.bed	ChIP-Atlas	GSM1693906	GSE69147	http://dbarchive.biosciencedbc.jp/kyushu-u/hg19/eachData/bed05/SRX1036439.05.bed
HIF1A	Basic domains	Cell Line	U2OS	SRX1034772.bed	ChIP-Atlas	GSM1692869	GSE69100	http://dbarchive.biosciencedbc.jp/kyushu-u/hg19/eachData/bed05/SRX1034772.05.bed
SPI1	Helix-turn-helix domains	Primary Cell	macrophage	SRX1023793.bed	ChIP-Atlas	GSM1681426	GSE66594	http://dbarchive.biosciencedbc.jp/kyushu-u/hg19/eachData/bed05/SRX1023793.05.bed
SPI1	Helix-turn-helix domains	Primary Cell	macrophage	SRX1023792.bed	ChIP-Atlas	GSM1681425	GSE66594	http://dbarchive.biosciencedbc.jp/kyushu-u/hg19/eachData/bed05/SRX1023792.05.bed
SPI1	Helix-turn-helix domains	Primary Cell	macrophage	SRX1023791.bed	ChIP-Atlas	GSM1681424	GSE66594	http://dbarchive.biosciencedbc.jp/kyushu-u/hg19/eachData/bed05/SRX1023791.05.bed
SPI1	Helix-turn-helix domains	Primary Cell	macrophage	SRX1023790.bed	ChIP-Atlas	GSM1681423	GSE66594	http://dbarchive.biosciencedbc.jp/kyushu-u/hg19/eachData/bed05/SRX1023790.05.bed
SMAD3	beta-Hairpin exposed by an alpha/beta-scaffold	Cell Line	BJ	SRX1012146.bed	ChIP-Atlas	GSM1668448	GSE68325	http://dbarchive.biosciencedbc.jp/kyushu-u/hg19/eachData/bed05/SRX1012146.05.bed
CTCF	Zinc-coordinating DNA-binding domains	Primary Cell	erythroblasts	SRX995500.bed	ChIP-Atlas	GSM1655739	GSE67783	http://dbarchive.biosciencedbc.jp/kyushu-u/hg19/eachData/bed05/SRX995500.05.bed
HNF1A	Helix-turn-helix domains	Cell Line	Caco-2	SRX986358.bed	ChIP-Atlas	GSM1655058	GSE67740	http://dbarchive.biosciencedbc.jp/kyushu-u/hg19/eachData/bed05/SRX986358.05.bed
SMARCA4	TcoF: TF	primary cell	keratinocyte	SRX971584.bed	ChIP-Atlas	GSM1645713	GSE67382	http://dbarchive.biosciencedbc.jp/kyushu-u/hg19/eachData/bed05/SRX971584.05.bed
SMARCA4	TcoF: TF	primary cell	keratinocyte	SRX971583.bed	ChIP-Atlas	GSM1645712	GSE67382	http://dbarchive.biosciencedbc.jp/kyushu-u/hg19/eachData/bed05/SRX971583.05.bed
SMARCA4	TcoF: TF	primary cell	keratinocyte	SRX971582.bed	ChIP-Atlas	GSM1645711	GSE67382	http://dbarchive.biosciencedbc.jp/kyushu-u/hg19/eachData/bed05/SRX971582.05.bed
STAT3	Immunoglobulin fold	Primary Cell	Th17	SRX965494.bed	ChIP-Atlas	GSM1641317	GSE67183	http://dbarchive.biosciencedbc.jp/kyushu-u/hg19/eachData/bed05/SRX965494.05.bed
CEBPB	Basic domains	Primary Cell	macrophage	SRX885897.bed	ChIP-Atlas	GSM1616715	GSE66192	http://dbarchive.biosciencedbc.jp/kyushu-u/hg19/eachData/bed05/SRX885897.05.bed
CEBPB	Basic domains	Primary Cell	macrophage	SRX885896.bed	ChIP-Atlas	GSM1616714	GSE66192	http://dbarchive.biosciencedbc.jp/kyushu-u/hg19/eachData/bed05/SRX885896.05.bed
CEBPB	Basic domains	Primary Cell	macrophage	SRX885895.bed	ChIP-Atlas	GSM1616713	GSE66192	http://dbarchive.biosciencedbc.jp/kyushu-u/hg19/eachData/bed05/SRX885895.05.bed
CEBPB	Basic domains	Primary Cell	macrophage	SRX885894.bed	ChIP-Atlas	GSM1616712	GSE66192	http://dbarchive.biosciencedbc.jp/kyushu-u/hg19/eachData/bed05/SRX885894.05.bed
CEBPB	Basic domains	Primary Cell	macrophage	SRX885893.bed	ChIP-Atlas	GSM1616711	GSE66192	http://dbarchive.biosciencedbc.jp/kyushu-u/hg19/eachData/bed05/SRX885893.05.bed
CEBPB	Basic domains	Primary Cell	macrophage	SRX885892.bed	ChIP-Atlas	GSM1616710	GSE66192	http://dbarchive.biosciencedbc.jp/kyushu-u/hg19/eachData/bed05/SRX885892.05.bed
CEBPB	Basic domains	Primary Cell	macrophage	SRX885891.bed	ChIP-Atlas	GSM1616709	GSE66192	http://dbarchive.biosciencedbc.jp/kyushu-u/hg19/eachData/bed05/SRX885891.05.bed
DNMT3B	Zinc-coordinating DNA-binding domains	Primary Cell	keratinocyte	SRX873814.bed	ChIP-Atlas	GSM1607393	GSE65838	http://dbarchive.biosciencedbc.jp/kyushu-u/hg19/eachData/bed05/SRX873814.05.bed
DNMT3A	Zinc-coordinating DNA-binding domains	Primary Cell	keratinocyte	SRX873813.bed	ChIP-Atlas	GSM1607392	GSE65838	http://dbarchive.biosciencedbc.jp/kyushu-u/hg19/eachData/bed05/SRX873813.05.bed
DNMT3B	Zinc-coordinating DNA-binding domains	Stem Cell	Epidermal_stem_cells	SRX873805.bed	ChIP-Atlas	GSM1607384	GSE65838	http://dbarchive.biosciencedbc.jp/kyushu-u/hg19/eachData/bed05/SRX873805.05.bed
DNMT3A	Zinc-coordinating DNA-binding domains	Stem Cell	Epidermal_stem_cells	SRX873804.bed	ChIP-Atlas	GSM1607383	GSE65838	http://dbarchive.biosciencedbc.jp/kyushu-u/hg19/eachData/bed05/SRX873804.05.bed
RUNX1	Immunoglobulin fold	Cell Line	MCF-7	SRX852986.bed	ChIP-Atlas	GSM1592327	GSE65313	http://dbarchive.biosciencedbc.jp/kyushu-u/hg19/eachData/bed05/SRX852986.05.bed
RUNX1	Immunoglobulin fold	Cell Line	MCF-7	SRX852985.bed	ChIP-Atlas	GSM1592326	GSE65313	http://dbarchive.biosciencedbc.jp/kyushu-u/hg19/eachData/bed05/SRX852985.05.bed
KDM6A	ENCODE: TF	Cell Line	Jurkat	SRX835579.bed	ChIP-Atlas	GSM1581344	GSE72300	http://dbarchive.biosciencedbc.jp/kyushu-u/hg19/eachData/bed05/SRX835579.05.bed
EZH2	TcoF: TF	Cell Line	HCT116	SRX825988.bed	ChIP-Atlas	GSM1575431	GSE39467	http://dbarchive.biosciencedbc.jp/kyushu-u/hg19/eachData/bed05/SRX825988.05.bed
BPTF	TcoF: TF	Cell Line	T-47D	SRX822005.bed	ChIP-Atlas	GSM1571862	GSE64467	http://dbarchive.biosciencedbc.jp/kyushu-u/hg19/eachData/bed05/SRX822005.05.bed
BPTF	TcoF: TF	Cell Line	T-47D	SRX822004.bed	ChIP-Atlas	GSM1571861	GSE64467	http://dbarchive.biosciencedbc.jp/kyushu-u/hg19/eachData/bed05/SRX822004.05.bed
NR3C1	Zinc-coordinating DNA-binding domains	Cell Line	MM1S	SRX758133.bed	ChIP-Atlas	GSM1543894	GSE63209	http://dbarchive.biosciencedbc.jp/kyushu-u/hg19/eachData/bed05/SRX758133.05.bed
WIZ	Zinc-coordinating DNA-binding domains	Cell Line	293	SRX738356.bed	ChIP-Atlas	GSM1530053	GSE62616	http://dbarchive.biosciencedbc.jp/kyushu-u/hg19/eachData/bed05/SRX738356.05.bed
HOXA9	Helix-turn-helix domains	Cell Line	293	SRX738218.bed	ChIP-Atlas	GSM1529674	GSE62586	http://dbarchive.biosciencedbc.jp/kyushu-u/hg19/eachData/bed05/SRX738218.05.bed
TEAD1	Helix-turn-helix domains	Cell Line	NCI-H69	SRX731143.bed	ChIP-Atlas	GSM1524339	GSE62274	http://dbarchive.biosciencedbc.jp/kyushu-u/hg19/eachData/bed05/SRX731143.05.bed
PPARG	Zinc-coordinating DNA-binding domains	Cell Line	hMADS-3	SRX660085.bed	ChIP-Atlas	GSM1443811	GSE59703	http://dbarchive.biosciencedbc.jp/kyushu-u/hg19/eachData/bed05/SRX660085.05.bed
ERG	Helix-turn-helix domains	Cell Line	VCaP	SRX643472.bed	ChIP-Atlas	GSM1422483	GSE58939	http://dbarchive.biosciencedbc.jp/kyushu-u/hg19/eachData/bed05/SRX643472.05.bed
ERG	Helix-turn-helix domains	Cell Line	VCaP	SRX643471.bed	ChIP-Atlas	GSM1422482	GSE58939	http://dbarchive.biosciencedbc.jp/kyushu-u/hg19/eachData/bed05/SRX643471.05.bed
IKZF1	Zinc-coordinating DNA-binding domains	Other	pre-B_ALL	SRX625679.bed	ChIP-Atlas	GSM1420199	GSE58825	http://dbarchive.biosciencedbc.jp/kyushu-u/hg19/eachData/bed05/SRX625679.05.bed
IKZF1	Zinc-coordinating DNA-binding domains	Other	pre-B_ALL	SRX625678.bed	ChIP-Atlas	GSM1420198	GSE58825	http://dbarchive.biosciencedbc.jp/kyushu-u/hg19/eachData/bed05/SRX625678.05.bed
IKZF1	Zinc-coordinating DNA-binding domains	Other	pre-B_ALL	SRX625677.bed	ChIP-Atlas	GSM1420197	GSE58825	http://dbarchive.biosciencedbc.jp/kyushu-u/hg19/eachData/bed05/SRX625677.05.bed
IKZF1	Zinc-coordinating DNA-binding domains	Other	pre-B_ALL	SRX625676.bed	ChIP-Atlas	GSM1420196	GSE58825	http://dbarchive.biosciencedbc.jp/kyushu-u/hg19/eachData/bed05/SRX625676.05.bed
IKZF1	Zinc-coordinating DNA-binding domains	Other	pre-B_ALL	SRX625674.bed	ChIP-Atlas	GSM1420194	GSE58825	http://dbarchive.biosciencedbc.jp/kyushu-u/hg19/eachData/bed05/SRX625674.05.bed
IKZF1	Zinc-coordinating DNA-binding domains	Other	pre-B_ALL	SRX625673.bed	ChIP-Atlas	GSM1420193	GSE58825	http://dbarchive.biosciencedbc.jp/kyushu-u/hg19/eachData/bed05/SRX625673.05.bed
AR	Zinc-coordinating DNA-binding domains	Cell Line	22Rv1	SRX596537.bed	ChIP-Atlas	GSM1412318	GSE58478	http://dbarchive.biosciencedbc.jp/kyushu-u/hg19/eachData/bed05/SRX596537.05.bed
ERG	Helix-turn-helix domains	Cell Line	VCaP	SRX471879.bed	ChIP-Atlas	GSM1328981	GSE55062	http://dbarchive.biosciencedbc.jp/kyushu-u/hg19/eachData/bed05/SRX471879.05.bed
ERG	Helix-turn-helix domains	Cell Line	VCaP	SRX471878.bed	ChIP-Atlas	GSM1328980	GSE55062	http://dbarchive.biosciencedbc.jp/kyushu-u/hg19/eachData/bed05/SRX471878.05.bed
ERG	Helix-turn-helix domains	Cell Line	VCaP	SRX471877.bed	ChIP-Atlas	GSM1328979	GSE55062	http://dbarchive.biosciencedbc.jp/kyushu-u/hg19/eachData/bed05/SRX471877.05.bed
ERG	Helix-turn-helix domains	Cell Line	VCaP	SRX471876.bed	ChIP-Atlas	GSM1328978	GSE55062	http://dbarchive.biosciencedbc.jp/kyushu-u/hg19/eachData/bed05/SRX471876.05.bed
CHD4	ENCODE: TF	Tissue	Glioblastoma	SRX377963.bed	ChIP-Atlas	GSM1265802	GSE52419	http://dbarchive.biosciencedbc.jp/kyushu-u/hg19/eachData/bed05/SRX377963.05.bed
CHD4	ENCODE: TF	Tissue	Glioblastoma	SRX377962.bed	ChIP-Atlas	GSM1265801	GSE52419	http://dbarchive.biosciencedbc.jp/kyushu-u/hg19/eachData/bed05/SRX377962.05.bed
ZFHX4	Helix-turn-helix domains	Tissue	Glioblastoma	SRX377961.bed	ChIP-Atlas	GSM1265800	GSE52419	http://dbarchive.biosciencedbc.jp/kyushu-u/hg19/eachData/bed05/SRX377961.05.bed
ZFHX4	Helix-turn-helix domains	Tissue	Glioblastoma	SRX377960.bed	ChIP-Atlas	GSM1265799	GSE52419	http://dbarchive.biosciencedbc.jp/kyushu-u/hg19/eachData/bed05/SRX377960.05.bed
FOXK1	Helix-turn-helix domains	Cell Line	293	SRX367492.bed	ChIP-Atlas	GSM1250375	GSE51673	http://dbarchive.biosciencedbc.jp/kyushu-u/hg19/eachData/bed05/SRX367492.05.bed
CREBBP	TcoF: TF	Cell Line	293	SRX359411.bed	ChIP-Atlas	GSM1239076	GSE51117	http://dbarchive.biosciencedbc.jp/kyushu-u/hg19/eachData/bed05/SRX359411.05.bed
CREBBP	TcoF: TF	Cell Line	293	SRX359410.bed	ChIP-Atlas	GSM1239075	GSE51117	http://dbarchive.biosciencedbc.jp/kyushu-u/hg19/eachData/bed05/SRX359410.05.bed
EP300	ENCODE: TF	Cell Line	293	SRX359407.bed	ChIP-Atlas	GSM1239072	GSE51117	http://dbarchive.biosciencedbc.jp/kyushu-u/hg19/eachData/bed05/SRX359407.05.bed
EP300	ENCODE: TF	Cell Line	293	SRX359406.bed	ChIP-Atlas	GSM1239071	GSE51117	http://dbarchive.biosciencedbc.jp/kyushu-u/hg19/eachData/bed05/SRX359406.05.bed
PGR	Zinc-coordinating DNA-binding domains	Cell Line	T-47D	39767_sort_peaks.narrowPeak.bed.bed	Cistrome	GSM999793	GSE40724
POLR2A	ENCODE: TF	Cell Line	MCF-10A	44030_sort_peaks.narrowPeak.bed.bed	Cistrome	GSM997542	GSE40591
BRCA1	TcoF: TF	Cell Line	MCF-10A	44028_sort_peaks.narrowPeak.bed.bed	Cistrome	GSM997540	GSE40591
MYC	Basic domains	Cell Line	A549	50034_sort_peaks.narrowPeak.bed.bed	Cistrome	GSM991047	GSE40300
MYC	Basic domains	Cell Line	A549	50033_sort_peaks.narrowPeak.bed.bed	Cistrome	GSM991046	GSE40300
EP300	ENCODE: TF	Cell Line	MCF-7	33155_sort_peaks.narrowPeak.bed.bed	Cistrome	GSM986088	GSE40129
EP300	ENCODE: TF	Cell Line	MCF-7	33154_sort_peaks.narrowPeak.bed.bed	Cistrome	GSM986087	GSE40129
EP300	ENCODE: TF	Cell Line	MCF-7	33126_sort_peaks.narrowPeak.bed.bed	Cistrome	GSM986086	GSE40129
EP300	ENCODE: TF	Cell Line	MCF-7	33128_sort_peaks.narrowPeak.bed.bed	Cistrome	GSM986085	GSE40129
FOXA1	Helix-turn-helix domains	Cell Line	NCI-H3122	35473_sort_peaks.narrowPeak.bed.bed	Cistrome	GSM983105	GSE39998
NKX2-1	Helix-turn-helix domains	Cell Line	NCI-H3122	35474_sort_peaks.narrowPeak.bed.bed	Cistrome	GSM983104	GSE39998
NKX2-1	Helix-turn-helix domains	Cell Line	NCI-H2087	35475_sort_peaks.narrowPeak.bed.bed	Cistrome	GSM983102	GSE39998
NKX2-1	Helix-turn-helix domains	Cell Line	NCI-H1819	35471_sort_peaks.narrowPeak.bed.bed	Cistrome	GSM983100	GSE39998
NKX2-1	Helix-turn-helix domains	Cell Line	NCI-H3122	36411_sort_peaks.narrowPeak.bed.bed	Cistrome	GSM983098	GSE39998
AR	Zinc-coordinating DNA-binding domains	Cell Line	LNCAP	37106_sort_peaks.narrowPeak.bed.bed	Cistrome	GSM980662	GSE39879
AR	Zinc-coordinating DNA-binding domains	Cell Line	VCaP	37094_sort_peaks.narrowPeak.bed.bed	Cistrome	GSM980658	GSE39879
AR	Zinc-coordinating DNA-binding domains	Cell Line	VCaP	37099_sort_peaks.narrowPeak.bed.bed	Cistrome	GSM980657	GSE39879
NR3C1	Zinc-coordinating DNA-binding domains	Cell Line	LNCAP	37101_sort_peaks.narrowPeak.bed.bed	Cistrome	GSM980655	GSE39879
POLR2A	ENCODE: TF	Cell Line	LNCAP	37090_sort_peaks.narrowPeak.bed.bed	Cistrome	GSM980654	GSE39879
POLR2A	ENCODE: TF	Cell Line	LNCAP	37095_sort_peaks.narrowPeak.bed.bed	Cistrome	GSM980653	GSE39879
AR	Zinc-coordinating DNA-binding domains	Cell Line	LNCAP	37103_sort_peaks.narrowPeak.bed.bed	Cistrome	GSM980651	GSE39879
AR	Zinc-coordinating DNA-binding domains	Cell Line	LNCAP	37089_sort_peaks.narrowPeak.bed.bed	Cistrome	GSM980649	GSE39879
AR	Zinc-coordinating DNA-binding domains	Cell Line	LNCAP	37104_sort_peaks.narrowPeak.bed.bed	Cistrome	GSM980647	GSE39879
CTCF	Zinc-coordinating DNA-binding domains	Cell Line	BCBL1	40379_sort_peaks.narrowPeak.bed.bed	Cistrome	GSM970828	GSE38411
CTCF	Zinc-coordinating DNA-binding domains	Cell Line	K562	33554_sort_peaks.narrowPeak.bed.bed	Cistrome	GSM970216	GSE36985
POLR2A	ENCODE: TF	Cell Line	NB4	33540_sort_peaks.narrowPeak.bed.bed	Cistrome	GSM970214	GSE39495
POLR2A	ENCODE: TF	Cell Line	LNCAP	34332_sort_peaks.narrowPeak.bed.bed	Cistrome	GSM969566	GSE39459
AR	Zinc-coordinating DNA-binding domains	Cell Line	LNCAP	34330_sort_peaks.narrowPeak.bed.bed	Cistrome	GSM969565	GSE39459
NCOR1	Helix-turn-helix domains	Cell Line	LS180	39655_sort_peaks.narrowPeak.bed.bed	Cistrome	GSM959632	GSE39277
NCOR1	Helix-turn-helix domains	Cell Line	LS180	39656_sort_peaks.narrowPeak.bed.bed	Cistrome	GSM959631	GSE39277
ZNF76	Zinc-coordinating DNA-binding domains	Cell Line	FLP76	36764_sort_peaks.narrowPeak.bed.bed	Cistrome	GSM959052	GSE39263
ZNF143	Zinc-coordinating DNA-binding domains	Cell Line	HeLa-S3	36771_sort_peaks.narrowPeak.bed.bed	Cistrome	GSM959046	GSE39263
ZNF143	Zinc-coordinating DNA-binding domains	Cell Line	HeLa-S3	36775_sort_peaks.narrowPeak.bed.bed	Cistrome	GSM959045	GSE39263
FOXA1	Helix-turn-helix domains	Cell Line	Huh7	35947_sort_peaks.narrowPeak.bed.bed	Cistrome	GSM958757	GSE39243
FOXA1	Helix-turn-helix domains	Cell Line	Huh7	35941_sort_peaks.narrowPeak.bed.bed	Cistrome	GSM958756	GSE39243
FOXA1	Helix-turn-helix domains	Cell Line	Huh7	35943_sort_peaks.narrowPeak.bed.bed	Cistrome	GSM958755	GSE39243
FOXA1	Helix-turn-helix domains	Cell Line	Huh7	35946_sort_peaks.narrowPeak.bed.bed	Cistrome	GSM958754	GSE39243
FOXA1	Helix-turn-helix domains	Cell Line	Huh7	35942_sort_peaks.narrowPeak.bed.bed	Cistrome	GSM958753	GSE39243
FOXA1	Helix-turn-helix domains	Cell Line	Huh7	35945_sort_peaks.narrowPeak.bed.bed	Cistrome	GSM958752	GSE39243
TAL1	Basic domains	Cell Line	RPMI-8402	9201_sort_peaks.narrowPeak.bed.bed	Cistrome	GSM957614	GSE39179
TAL1	Basic domains	Cell Line	RPMI-8402	9199_sort_peaks.narrowPeak.bed.bed	Cistrome	GSM957612	GSE39179
TCF12	Basic domains	Cell Line	RPMI-8402	9198_sort_peaks.narrowPeak.bed.bed	Cistrome	GSM957611	GSE39179
TCF12	Basic domains	Cell Line	RPMI-8402	9197_sort_peaks.narrowPeak.bed.bed	Cistrome	GSM957610	GSE39179
GATA3	Zinc-coordinating DNA-binding domains	Cell Line	RPMI-8402	9196_sort_peaks.narrowPeak.bed.bed	Cistrome	GSM957609	GSE39179
GATA3	Zinc-coordinating DNA-binding domains	Cell Line	RPMI-8402	9195_sort_peaks.narrowPeak.bed.bed	Cistrome	GSM957608	GSE39179
TCF7L1	Other all-alpha-helical DNA-binding domains	Cell Line	RPMI-8402	9194_sort_peaks.narrowPeak.bed.bed	Cistrome	GSM957607	GSE39179
TCF7L1	Other all-alpha-helical DNA-binding domains	Cell Line	RPMI-8402	9193_sort_peaks.narrowPeak.bed.bed	Cistrome	GSM957606	GSE39179
FOXK1	Helix-turn-helix domains	Cell Line	HeLa-S3	9506_sort_peaks.narrowPeak.bed.bed	Cistrome	GSM956690	GSE39138
FOXK1	Helix-turn-helix domains	Cell Line	HeLa-S3	9505_sort_peaks.narrowPeak.bed.bed	Cistrome	GSM956689	GSE39138
HIF1A	Basic domains	Cell Line	HUVEC	9496_sort_peaks.narrowPeak.bed.bed	Cistrome	GSM955978	GSE39089
HIF1A	Basic domains	Cell Line	HUVEC	9495_sort_peaks.narrowPeak.bed.bed	Cistrome	GSM955977	GSE39089
DNMT3B	Zinc-coordinating DNA-binding domains	Cell Line	NCCIT	32836_sort_peaks.narrowPeak.bed.bed	Cistrome	GSM952465	GSE38937
DNMT3A	Zinc-coordinating DNA-binding domains	Cell Line	NCCIT	32838_sort_peaks.narrowPeak.bed.bed	Cistrome	GSM952464	GSE38937
DNMT1	Zinc-coordinating DNA-binding domains	Cell Line	NCCIT	32824_sort_peaks.narrowPeak.bed.bed	Cistrome	GSM952463	GSE38937
DNMT3B	Zinc-coordinating DNA-binding domains	Cell Line	NCCIT	32823_sort_peaks.narrowPeak.bed.bed	Cistrome	GSM952457	GSE38937
DNMT3A	Zinc-coordinating DNA-binding domains	Cell Line	NCCIT	32825_sort_peaks.narrowPeak.bed.bed	Cistrome	GSM952456	GSE38937
DNMT1	Zinc-coordinating DNA-binding domains	Cell Line	NCCIT	32826_sort_peaks.narrowPeak.bed.bed	Cistrome	GSM952455	GSE38937
HSF1	Helix-turn-helix domains	Cell Line	MCF-7	37142_sort_peaks.narrowPeak.bed.bed	Cistrome	GSM951883	GSE38901
HSF1	Helix-turn-helix domains	Cell Line	MCF-7	37137_sort_peaks.narrowPeak.bed.bed	Cistrome	GSM951882	GSE38901
HSF1	Helix-turn-helix domains	Cell Line	HCT15	37157_sort_peaks.narrowPeak.bed.bed	Cistrome	GSM951877	GSE38901
HSF1	Helix-turn-helix domains	Cell Line	HCT15	37127_sort_peaks.narrowPeak.bed.bed	Cistrome	GSM951876	GSE38901
HSF1	Helix-turn-helix domains	Cell Line	ZR-75-1	37148_sort_peaks.narrowPeak.bed.bed	Cistrome	GSM951871	GSE38901
HSF1	Helix-turn-helix domains	Cell Line	ZR-75-1	37140_sort_peaks.narrowPeak.bed.bed	Cistrome	GSM951870	GSE38901
CTCF	Zinc-coordinating DNA-binding domains	Cell Line	LNCAP	39737_sort_peaks.narrowPeak.bed.bed	Cistrome	GSM947528	GSE38685
CTCF	Zinc-coordinating DNA-binding domains	Primary Cell	PrEC	39736_sort_peaks.narrowPeak.bed.bed	Cistrome	GSM947527	GSE38684
POLR2A	ENCODE: TF	Cell Line	Raji	33478_sort_peaks.narrowPeak.bed.bed	Cistrome	GSM945572	GSE38561
POLR2A	ENCODE: TF	Cell Line	Raji	33480_sort_peaks.narrowPeak.bed.bed	Cistrome	GSM945571	GSE38561
POLR2A	ENCODE: TF	Cell Line	Raji	33471_sort_peaks.narrowPeak.bed.bed	Cistrome	GSM945570	GSE38561
CTCF	Zinc-coordinating DNA-binding domains	Cell Line	BCBL1	9316_sort_peaks.narrowPeak.bed.bed	Cistrome	GSM941710	GSE38411
AFF1	TcoF: TF	Cell Line	RS4	34966_sort_peaks.narrowPeak.bed.bed	Cistrome	GSM941544	GSE38403
KMT2A	Zinc-coordinating DNA-binding domains	Cell Line	RS4	34962_sort_peaks.narrowPeak.bed.bed	Cistrome	GSM941543	GSE38403
GATA2	Zinc-coordinating DNA-binding domains	Cell Line	LNCAP	54397_sort_peaks.narrowPeak.bed.bed	Cistrome	GSM941195	GSE38391
GATA2	Zinc-coordinating DNA-binding domains	Cell Line	LNCAP	54396_sort_peaks.narrowPeak.bed.bed	Cistrome	GSM941194	GSE38391
POLR2A	ENCODE: TF	Cell Line	HeLa-S3	36357_sort_peaks.narrowPeak.bed.bed	Cistrome	GSM938416	GSE38303
SNAPC4	Helix-turn-helix domains	Cell Line	IMR-90	36359_sort_peaks.narrowPeak.bed.bed	Cistrome	GSM938415	GSE38303
POLR2B	ENCODE: TF	Cell Line	IMR-90	36356_sort_peaks.narrowPeak.bed.bed	Cistrome	GSM938409	GSE38303
POLR2A	ENCODE: TF	Stem Cell	BG03	34079_sort_peaks.narrowPeak.bed.bed	Cistrome	GSM937545	GSE36578
POLR2A	ENCODE: TF	Stem Cell	BG03	34073_sort_peaks.narrowPeak.bed.bed	Cistrome	GSM937544	GSE36578
FOXM1	Helix-turn-helix domains	Cell Line	U2OS	32889_sort_peaks.narrowPeak.bed.bed	Cistrome	GSM936207	GSE37323
IRF3	Helix-turn-helix domains	Cell Line	HepG2	45831_sort_peaks.narrowPeak.bed.bed	Cistrome	GSM935650	GSE10972684
JUND	Basic domains	Cell Line	HepG2	45828_sort_peaks.narrowPeak.bed.bed	Cistrome	GSM935649	GSE10932970
NRF1	Basic domains	Cell Line	HepG2	45813_sort_peaks.narrowPeak.bed.bed	Cistrome	GSM935648	GSE10893256
USF2	Basic domains	Cell Line	HepG2	45804_sort_peaks.narrowPeak.bed.bed	Cistrome	GSM935646	GSE10813828
POLR2A	ENCODE: TF	Cell Line	K562	45875_sort_peaks.narrowPeak.bed.bed	Cistrome	GSM935645	GSE10774114
MAX	Basic domains	Cell Line	NB4	46012_sort_peaks.narrowPeak.bed.bed	Cistrome	GSM935644	GSE31477
MYC	Basic domains	Cell Line	NB4	46011_sort_peaks.narrowPeak.bed.bed	Cistrome	GSM935643	GSE31477
UBTF	Other all-alpha-helical DNA-binding domains	Cell Line	K562	45961_sort_peaks.narrowPeak.bed.bed	Cistrome	GSM935642	GSE10654972
POLR2A	ENCODE: TF	Cell Line	GM12892	45665_sort_peaks.narrowPeak.bed.bed	Cistrome	GSM935640	GSE31477
SMARCC2	Helix-turn-helix domains	Cell Line	HeLa-S3	45787_sort_peaks.narrowPeak.bed.bed	Cistrome	GSM935638	GSE10575544
SMARCC1	Helix-turn-helix domains	Cell Line	HeLa-S3	45732_sort_peaks.narrowPeak.bed.bed	Cistrome	GSM935637	GSE10535830
NRF1	Basic domains	Cell Line	HeLa-S3	45765_sort_peaks.narrowPeak.bed.bed	Cistrome	GSM935636	GSE10496116
SMARCB1	TcoF: TF	Cell Line	HeLa-S3	45779_sort_peaks.narrowPeak.bed.bed	Cistrome	GSM935635	GSE10456402
SMARCB1	TcoF: TF	Cell Line	K562	45940_sort_peaks.narrowPeak.bed.bed	Cistrome	GSM935634	GSE10416688
SMARCA4	TcoF: TF	Cell Line	K562	45939_sort_peaks.narrowPeak.bed.bed	Cistrome	GSM935633	GSE10376974
POLR2A	ENCODE: TF	Cell Line	K562	45909_sort_peaks.narrowPeak.bed.bed	Cistrome	GSM935632	GSE10337260
POLR2A	ENCODE: TF	Cell Line	HepG2	45792_sort_peaks.narrowPeak.bed.bed	Cistrome	GSM935628	GSE10257832
SREBF1	Basic domains	Cell Line	HepG2	45793_sort_peaks.narrowPeak.bed.bed	Cistrome	GSM935627	GSE10218118
HSF1	Helix-turn-helix domains	Cell Line	HepG2	45820_sort_peaks.narrowPeak.bed.bed	Cistrome	GSM935626	GSE10178404
TCF7L2	Other all-alpha-helical DNA-binding domains	Cell Line	HeLa-S3	45751_sort_peaks.narrowPeak.bed.bed	Cistrome	GSM935625	GSE10138690
PPARGC1A	ENCODE: TF	Cell Line	HepG2	45799_sort_peaks.narrowPeak.bed.bed	Cistrome	GSM935623	GSE10059262
CEBPB	Basic domains	Cell Line	HepG2	45789_sort_peaks.narrowPeak.bed.bed	Cistrome	GSM935622	GSE10019548
ESRRA	Zinc-coordinating DNA-binding domains	Cell Line	HepG2	45796_sort_peaks.narrowPeak.bed.bed	Cistrome	GSM935621	GSE9979834
HNF4A	Zinc-coordinating DNA-binding domains	Cell Line	HepG2	45790_sort_peaks.narrowPeak.bed.bed	Cistrome	GSM935619	GSE9940120
BHLHE40	TcoF: TF	Cell Line	K562	45916_sort_peaks.narrowPeak.bed.bed	Cistrome	GSM935616	GSE9900406
JUN	Basic domains	Cell Line	H1	45685_sort_peaks.narrowPeak.bed.bed	Cistrome	GSM935614	GSE9860692
MAFK	Basic domains	Cell Line	HepG2	45817_sort_peaks.narrowPeak.bed.bed	Cistrome	GSM935610	GSE9701836
BRCA1	TcoF: TF	Cell Line	HepG2	45809_sort_peaks.narrowPeak.bed.bed	Cistrome	GSM935609	GSE9662122
TBP	beta-Sheet binding to DNA	Cell Line	HeLa-S3	45781_sort_peaks.narrowPeak.bed.bed	Cistrome	GSM935606	GSE9582694
POLR2A	ENCODE: TF	Cell Line	HepG2	45826_sort_peaks.narrowPeak.bed.bed	Cistrome	GSM935603	GSE9542980
JUN	Basic domains	Cell Line	K562	45952_sort_peaks.narrowPeak.bed.bed	Cistrome	GSM935602	GSE9503266
E2F4	Helix-turn-helix domains	Cell Line	K562	45951_sort_peaks.narrowPeak.bed.bed	Cistrome	GSM935600	GSE9463552
MYC	Basic domains	Cell Line	K562	45885_sort_peaks.narrowPeak.bed.bed	Cistrome	GSM935599	GSE9423838
SETDB1	ENCODE: TF	Cell Line	K562	45887_sort_peaks.narrowPeak.bed.bed	Cistrome	GSM935598	GSE9384124
E2F6	Helix-turn-helix domains	Cell Line	K562	45898_sort_peaks.narrowPeak.bed.bed	Cistrome	GSM935597	GSE9344410
NR2C2	Zinc-coordinating DNA-binding domains	Cell Line	HepG2	45800_sort_peaks.narrowPeak.bed.bed	Cistrome	GSM935596	GSE9304696
BDP1	ENCODE: TF	Cell Line	K562	45889_sort_peaks.narrowPeak.bed.bed	Cistrome	GSM935594	GSE9225268
TRIM28	ENCODE: TF	Cell Line	293	45725_sort_peaks.narrowPeak.bed.bed	Cistrome	GSM935592	GSE9185554
STAT3	Immunoglobulin fold	Cell Line	MCF-10A	46006_sort_peaks.narrowPeak.bed.bed	Cistrome	GSM935591	GSE31477
ELK4	Helix-turn-helix domains	Cell Line	293	45724_sort_peaks.narrowPeak.bed.bed	Cistrome	GSM935590	GSE9106126
POLR2A	ENCODE: TF	Cell Line	MCF-10A	46003_sort_peaks.narrowPeak.bed.bed	Cistrome	GSM935588	GSE31477
ZNF274	Zinc-coordinating DNA-binding domains	Cell Line	NT2-D1	46020_sort_peaks.narrowPeak.bed.bed	Cistrome	GSM935584	GSE31477
GTF2F1	ENCODE: TF	Cell Line	H1	45683_sort_peaks.narrowPeak.bed.bed	Cistrome	GSM935581	GSE8788414
BACH1	Basic domains	Cell Line	H1	45690_sort_peaks.narrowPeak.bed.bed	Cistrome	GSM935580	GSE8748700
RCOR1	Helix-turn-helix domains	Cell Line	HepG2	45798_sort_peaks.narrowPeak.bed.bed	Cistrome	GSM935579	GSE8708986
RCOR1	Helix-turn-helix domains	Cell Line	HeLa-S3	45777_sort_peaks.narrowPeak.bed.bed	Cistrome	GSM935578	GSE8669272
ZNF263	Zinc-coordinating DNA-binding domains	Cell Line	HEK293T	45726_sort_peaks.narrowPeak.bed.bed	Cistrome	GSM935577	GSE31477
BACH1	Basic domains	Cell Line	K562	45900_sort_peaks.narrowPeak.bed.bed	Cistrome	GSM935576	GSE8589844
SETDB1	ENCODE: TF	Cell Line	K562	45873_sort_peaks.narrowPeak.bed.bed	Cistrome	GSM935573	GSE8470702
IRF3	Helix-turn-helix domains	Cell Line	HeLa-S3	45748_sort_peaks.narrowPeak.bed.bed	Cistrome	GSM935570	GSE8351560
JUND	Basic domains	Cell Line	K562	45880_sort_peaks.narrowPeak.bed.bed	Cistrome	GSM935569	GSE8311846
ZNF143	Zinc-coordinating DNA-binding domains	Cell Line	K562	45946_sort_peaks.narrowPeak.bed.bed	Cistrome	GSM935568	GSE31477
BHLHE40	TcoF: TF	Cell Line	HepG2	45807_sort_peaks.narrowPeak.bed.bed	Cistrome	GSM935566	GSE8192704
RFX5	Helix-turn-helix domains	Cell Line	K562	45893_sort_peaks.narrowPeak.bed.bed	Cistrome	GSM935565	GSE8152990
USF2	Basic domains	Cell Line	HeLa-S3	45741_sort_peaks.narrowPeak.bed.bed	Cistrome	GSM935561	GSE8033848
RFX5	Helix-turn-helix domains	Cell Line	HeLa-S3	45730_sort_peaks.narrowPeak.bed.bed	Cistrome	GSM935560	GSE7994134
PRDM1	Zinc-coordinating DNA-binding domains	Cell Line	HeLa-S3	45747_sort_peaks.narrowPeak.bed.bed	Cistrome	GSM935555	GSE7795564
GTF2F1	ENCODE: TF	Cell Line	HeLa-S3	45737_sort_peaks.narrowPeak.bed.bed	Cistrome	GSM935554	GSE7755850
CEBPB	Basic domains	Cell Line	HeLa-S3	45762_sort_peaks.narrowPeak.bed.bed	Cistrome	GSM935553	GSE7716136
BRCA1	TcoF: TF	Cell Line	HeLa-S3	45736_sort_peaks.narrowPeak.bed.bed	Cistrome	GSM935552	GSE7676422
STAT3	Immunoglobulin fold	Cell Line	MCF-10A	34236_sort_peaks.narrowPeak.bed.bed	Cistrome	GSM935551	GSE31477
IRF1	Helix-turn-helix domains	Cell Line	K562	45949_sort_peaks.narrowPeak.bed.bed	Cistrome	GSM935549	GSE7596994
MYC	Basic domains	Cell Line	K562	45894_sort_peaks.narrowPeak.bed.bed	Cistrome	GSM935548	GSE7557280
IRF1	Helix-turn-helix domains	Cell Line	K562	45971_sort_peaks.narrowPeak.bed.bed	Cistrome	GSM935546	GSE7477852
EP300	ENCODE: TF	Cell Line	HepG2	45822_sort_peaks.narrowPeak.bed.bed	Cistrome	GSM935545	GSE7438138
POLR2A	ENCODE: TF	Cell Line	HepG2	45819_sort_peaks.narrowPeak.bed.bed	Cistrome	GSM935543	GSE7358710
SMC3	ENCODE: TF	Cell Line	HepG2	45816_sort_peaks.narrowPeak.bed.bed	Cistrome	GSM935542	GSE7318996
GATA1	Zinc-coordinating DNA-binding domains	Cell Line	K562	45970_sort_peaks.narrowPeak.bed.bed	Cistrome	GSM935540	GSE31477
MAX	Basic domains	Cell Line	K562	45926_sort_peaks.narrowPeak.bed.bed	Cistrome	GSM935539	GSE7199854
POLR2A	ENCODE: TF	Cell Line	293	45722_sort_peaks.narrowPeak.bed.bed	Cistrome	GSM935534	GSE7160140
ZNF263	Zinc-coordinating DNA-binding domains	Cell Line	K562	45958_sort_peaks.narrowPeak.bed.bed	Cistrome	GSM935532	GSE7120426
RELA	Immunoglobulin fold	Cell Line	GM18951	45674_sort_peaks.narrowPeak.bed.bed	Cistrome	GSM935531	GSE31477
POLR2A	ENCODE: TF	Cell Line	GM18951	45675_sort_peaks.narrowPeak.bed.bed	Cistrome	GSM935530	GSE31477
RELA	Immunoglobulin fold	Cell Line	GM15510	45668_sort_peaks.narrowPeak.bed.bed	Cistrome	GSM935529	GSE31477
RELA	Immunoglobulin fold	Cell Line	GM10847	45587_sort_peaks.narrowPeak.bed.bed	Cistrome	GSM935527	GSE31477
RELA	Immunoglobulin fold	Cell Line	GM12891	45662_sort_peaks.narrowPeak.bed.bed	Cistrome	GSM935526	GSE31477
POLR2A	ENCODE: TF	Cell Line	GM18526	45673_sort_peaks.narrowPeak.bed.bed	Cistrome	GSM935524	GSE31477
POLR2A	ENCODE: TF	Cell Line	GM18505	45671_sort_peaks.narrowPeak.bed.bed	Cistrome	GSM935522	GSE31477
JUN	Basic domains	Cell Line	K562	45888_sort_peaks.narrowPeak.bed.bed	Cistrome	GSM935521	GSE6802714
MAFF	Basic domains	Cell Line	K562	45950_sort_peaks.narrowPeak.bed.bed	Cistrome	GSM935520	GSE6763000
BRCA1	TcoF: TF	Cell Line	H1	45698_sort_peaks.narrowPeak.bed.bed	Cistrome	GSM935517	GSE6643858
MYC	Basic domains	Cell Line	K562	45883_sort_peaks.narrowPeak.bed.bed	Cistrome	GSM935516	GSE6604144
ZNF143	Zinc-coordinating DNA-binding domains	Cell Line	H1	45688_sort_peaks.narrowPeak.bed.bed	Cistrome	GSM935514	GSE6564430
SMARCA4	TcoF: TF	Cell Line	HeLa-S3	45768_sort_peaks.narrowPeak.bed.bed	Cistrome	GSM935511	GSE6485002
MYC	Basic domains	Cell Line	H1	45691_sort_peaks.narrowPeak.bed.bed	Cistrome	GSM935509	GSE6445288
NFYA	Other all-alpha-helical DNA-binding domains	Cell Line	HeLa-S3	45769_sort_peaks.narrowPeak.bed.bed	Cistrome	GSM935508	GSE6405574
IRF1	Helix-turn-helix domains	Cell Line	K562	45969_sort_peaks.narrowPeak.bed.bed	Cistrome	GSM935505	GSE6286432
IRF1	Helix-turn-helix domains	Cell Line	K562	45925_sort_peaks.narrowPeak.bed.bed	Cistrome	GSM935504	GSE6246718
ZNF274	Zinc-coordinating DNA-binding domains	Cell Line	K562	45942_sort_peaks.narrowPeak.bed.bed	Cistrome	GSM935503	GSE6207004
CHD2	ENCODE: TF	Cell Line	K562	45905_sort_peaks.narrowPeak.bed.bed	Cistrome	GSM935502	GSE6167290
GTF2F1	ENCODE: TF	Cell Line	K562	45878_sort_peaks.narrowPeak.bed.bed	Cistrome	GSM935501	GSE6127576
EP300	ENCODE: TF	Cell Line	HeLa-S3	45728_sort_peaks.narrowPeak.bed.bed	Cistrome	GSM935500	GSE6087862
CEBPB	Basic domains	Cell Line	K562	45923_sort_peaks.narrowPeak.bed.bed	Cistrome	GSM935499	GSE6048148
MXI1	Basic domains	Cell Line	HeLa-S3	45774_sort_peaks.narrowPeak.bed.bed	Cistrome	GSM935498	GSE6008434
MXI1	Basic domains	Cell Line	K562	45879_sort_peaks.narrowPeak.bed.bed	Cistrome	GSM935497	GSE5968720
TAL1	Basic domains	Cell Line	K562	45872_sort_peaks.narrowPeak.bed.bed	Cistrome	GSM935496	GSE5929006
TBP	beta-Sheet binding to DNA	Cell Line	K562	45881_sort_peaks.narrowPeak.bed.bed	Cistrome	GSM935495	GSE31477
EP300	ENCODE: TF	Cell Line	K562	45972_sort_peaks.narrowPeak.bed.bed	Cistrome	GSM935494	GSE5849578
CEBPB	Basic domains	Cell Line	HepG2	45814_sort_peaks.narrowPeak.bed.bed	Cistrome	GSM935493	GSE5809864
MYC	Basic domains	Cell Line	MCF-10A	46001_sort_peaks.narrowPeak.bed.bed	Cistrome	GSM935491	GSE31477
POLR3A	ENCODE: TF	Cell Line	HeLa-S3	45763_sort_peaks.narrowPeak.bed.bed	Cistrome	GSM935489	GSE5651008
STAT1	Immunoglobulin fold	Cell Line	K562	45910_sort_peaks.narrowPeak.bed.bed	Cistrome	GSM935488	GSE5611294
STAT1	Immunoglobulin fold	Cell Line	K562	45937_sort_peaks.narrowPeak.bed.bed	Cistrome	GSM935487	GSE5571580
BDP1	ENCODE: TF	Cell Line	HeLa-S3	45740_sort_peaks.narrowPeak.bed.bed	Cistrome	GSM935486	GSE5531866
E2F1	Helix-turn-helix domains	Cell Line	HeLa-S3	45754_sort_peaks.narrowPeak.bed.bed	Cistrome	GSM935484	GSE5492152
ZNF274	Zinc-coordinating DNA-binding domains	Cell Line	K562	45968_sort_peaks.narrowPeak.bed.bed	Cistrome	GSM935479	GSE5293582
E2F6	Helix-turn-helix domains	Cell Line	HeLa-S3	45776_sort_peaks.narrowPeak.bed.bed	Cistrome	GSM935476	GSE5174440
POLR2A	ENCODE: TF	Cell Line	K562	45964_sort_peaks.narrowPeak.bed.bed	Cistrome	GSM935475	GSE5134726
POLR2A	ENCODE: TF	Cell Line	K562	45957_sort_peaks.narrowPeak.bed.bed	Cistrome	GSM935474	GSE5095012
POLR2A	ENCODE: TF	Cell Line	K562	45962_sort_peaks.narrowPeak.bed.bed	Cistrome	GSM935473	GSE5055298
STAT1	Immunoglobulin fold	Cell Line	K562	45904_sort_peaks.narrowPeak.bed.bed	Cistrome	GSM935472	GSE5015584
STAT1	Immunoglobulin fold	Cell Line	K562	45955_sort_peaks.narrowPeak.bed.bed	Cistrome	GSM935471	GSE4975870
STAT2	Immunoglobulin fold	Cell Line	K562	45967_sort_peaks.narrowPeak.bed.bed	Cistrome	GSM935470	GSE4936156
STAT2	Immunoglobulin fold	Cell Line	K562	45960_sort_peaks.narrowPeak.bed.bed	Cistrome	GSM935469	GSE4896442
JUN	Basic domains	Cell Line	K562	45938_sort_peaks.narrowPeak.bed.bed	Cistrome	GSM935468	GSE4856728
JUN	Basic domains	Cell Line	K562	45930_sort_peaks.narrowPeak.bed.bed	Cistrome	GSM935467	GSE4817014
MYC	Basic domains	Cell Line	K562	45965_sort_peaks.narrowPeak.bed.bed	Cistrome	GSM935466	GSE4777300
GATA1	Zinc-coordinating DNA-binding domains	Cell Line	PBDE	46025_sort_peaks.narrowPeak.bed.bed	Cistrome	GSM935465	GSE31477
TRIM28	ENCODE: TF	Cell Line	K562	45933_sort_peaks.narrowPeak.bed.bed	Cistrome	GSM935464	GSE4697872
POLR2A	ENCODE: TF	Cell Line	PBDE	46024_sort_peaks.narrowPeak.bed.bed	Cistrome	GSM935462	GSE31477
ZNF274	Zinc-coordinating DNA-binding domains	Cell Line	HeLa-S3	45727_sort_peaks.narrowPeak.bed.bed	Cistrome	GSM935459	GSE4539016
STAT3	Immunoglobulin fold	Cell Line	MCF-10A	45997_sort_peaks.narrowPeak.bed.bed	Cistrome	GSM935457	GSE31477
POLR2A	ENCODE: TF	Cell Line	MCF-10A	45998_sort_peaks.narrowPeak.bed.bed	Cistrome	GSM935456	GSE31477
MYC	Basic domains	Cell Line	MCF-10A	46008_sort_peaks.narrowPeak.bed.bed	Cistrome	GSM935441	GSE31477
RCOR1	Helix-turn-helix domains	Cell Line	K562	45903_sort_peaks.narrowPeak.bed.bed	Cistrome	GSM935439	GSE4221304
FOS	Basic domains	Cell Line	MCF-10A	46007_sort_peaks.narrowPeak.bed.bed	Cistrome	GSM935438	GSE31477
MXI1	Basic domains	Cell Line	HepG2	45810_sort_peaks.narrowPeak.bed.bed	Cistrome	GSM935437	GSE4141876
ZNF143	Zinc-coordinating DNA-binding domains	Cell Line	HeLa-S3	45738_sort_peaks.narrowPeak.bed.bed	Cistrome	GSM935436	GSE4102162
JUND	Basic domains	Cell Line	H1	45696_sort_peaks.narrowPeak.bed.bed	Cistrome	GSM935434	GSE4022734
NFYA	Other all-alpha-helical DNA-binding domains	Cell Line	K562	45945_sort_peaks.narrowPeak.bed.bed	Cistrome	GSM935433	GSE31477
CHD2	ENCODE: TF	Cell Line	HeLa-S3	45764_sort_peaks.narrowPeak.bed.bed	Cistrome	GSM935432	GSE3943306
NFYB	Other all-alpha-helical DNA-binding domains	Cell Line	K562	45936_sort_peaks.narrowPeak.bed.bed	Cistrome	GSM935429	GSE31477
MYC	Basic domains	Cell Line	K562	45973_sort_peaks.narrowPeak.bed.bed	Cistrome	GSM935428	GSE3784450
POLR2A	ENCODE: TF	Cell Line	HCT116	45715_sort_peaks.narrowPeak.bed.bed	Cistrome	GSM935426	GSE3744736
XRCC4	ENCODE: TF	Cell Line	K562	45877_sort_peaks.narrowPeak.bed.bed	Cistrome	GSM935425	GSE3705022
YY1	Zinc-coordinating DNA-binding domains	Cell Line	NT2-D1	46021_sort_peaks.narrowPeak.bed.bed	Cistrome	GSM935424	GSE31477
ZZZ3	TcoF: TF	Cell Line	HeLa-S3	45735_sort_peaks.narrowPeak.bed.bed	Cistrome	GSM935416	GSE3585880
NFE2	Basic domains	Cell Line	K562	45906_sort_peaks.narrowPeak.bed.bed	Cistrome	GSM935414	GSE3506452
JUN	Basic domains	Cell Line	K562	45874_sort_peaks.narrowPeak.bed.bed	Cistrome	GSM935411	GSE3466738
MYC	Basic domains	Cell Line	K562	45870_sort_peaks.narrowPeak.bed.bed	Cistrome	GSM935410	GSE3427024
NFYB	Other all-alpha-helical DNA-binding domains	Cell Line	HeLa-S3	45758_sort_peaks.narrowPeak.bed.bed	Cistrome	GSM935408	GSE3347596
CTCF	Zinc-coordinating DNA-binding domains	Cell Line	K562	45908_sort_peaks.narrowPeak.bed.bed	Cistrome	GSM935407	GSE31477
MAX	Basic domains	Cell Line	HepG2	45797_sort_peaks.narrowPeak.bed.bed	Cistrome	GSM935406	GSE3268168
MAX	Basic domains	Cell Line	HeLa-S3	45778_sort_peaks.narrowPeak.bed.bed	Cistrome	GSM935405	GSE3228454
CTCF	Zinc-coordinating DNA-binding domains	Cell Line	IMR-90	45865_sort_peaks.narrowPeak.bed.bed	Cistrome	GSM935404	GSE31477
POLR2A	ENCODE: TF	Cell Line	K562	45948_sort_peaks.narrowPeak.bed.bed	Cistrome	GSM935402	GSE3109312
EP300	ENCODE: TF	Cell Line	K562	45963_sort_peaks.narrowPeak.bed.bed	Cistrome	GSM935401	GSE3069598
E2F4	Helix-turn-helix domains	Cell Line	MCF-10A	46000_sort_peaks.narrowPeak.bed.bed	Cistrome	GSM935400	GSE31477
STAT3	Immunoglobulin fold	Cell Line	MCF-10A	46002_sort_peaks.narrowPeak.bed.bed	Cistrome	GSM935399	GSE31477
FOS	Basic domains	Cell Line	MCF-10A	45999_sort_peaks.narrowPeak.bed.bed	Cistrome	GSM935398	GSE31477
FOS	Basic domains	Cell Line	MCF-10A	46005_sort_peaks.narrowPeak.bed.bed	Cistrome	GSM935397	GSE31477
FOS	Basic domains	Cell Line	MCF-10A	46004_sort_peaks.narrowPeak.bed.bed	Cistrome	GSM935396	GSE31477
POLR2A	ENCODE: TF	Cell Line	HeLa-S3	45731_sort_peaks.narrowPeak.bed.bed	Cistrome	GSM935395	GSE2831314
ATF3	Basic domains	Cell Line	K562	45902_sort_peaks.narrowPeak.bed.bed	Cistrome	GSM935391	GSE2672458
POLR2A	ENCODE: TF	Cell Line	GM10847	45586_sort_peaks.narrowPeak.bed.bed	Cistrome	GSM935389	GSE31477
POLR2A	ENCODE: TF	Cell Line	K562	45943_sort_peaks.narrowPeak.bed.bed	Cistrome	GSM935388	GSE2593030
RCOR1	Helix-turn-helix domains	Cell Line	K562	45911_sort_peaks.narrowPeak.bed.bed	Cistrome	GSM935385	GSE2513602
SMC3	ENCODE: TF	Cell Line	HeLa-S3	45759_sort_peaks.narrowPeak.bed.bed	Cistrome	GSM935384	GSE2473888
POLR2A	ENCODE: TF	Cell Line	HeLa-S3	45785_sort_peaks.narrowPeak.bed.bed	Cistrome	GSM935383	GSE2434174
RFX5	Helix-turn-helix domains	Cell Line	H1	45692_sort_peaks.narrowPeak.bed.bed	Cistrome	GSM935382	GSE2394460
USF2	Basic domains	Cell Line	H1	45694_sort_peaks.narrowPeak.bed.bed	Cistrome	GSM935380	GSE2354746
NR2C2	Zinc-coordinating DNA-binding domains	Cell Line	K562	45917_sort_peaks.narrowPeak.bed.bed	Cistrome	GSM935374	GSE2116462
GATA2	Zinc-coordinating DNA-binding domains	Cell Line	K562	45944_sort_peaks.narrowPeak.bed.bed	Cistrome	GSM935373	GSE2076748
POLR3A	ENCODE: TF	Cell Line	K562	45927_sort_peaks.narrowPeak.bed.bed	Cistrome	GSM935372	GSE2037034
TFAP2C	Basic domains	Cell Line	HeLa-S3	45770_sort_peaks.narrowPeak.bed.bed	Cistrome	GSM935370	GSE1957606
NR2C2	Zinc-coordinating DNA-binding domains	Cell Line	HeLa-S3	45783_sort_peaks.narrowPeak.bed.bed	Cistrome	GSM935369	GSE1917892
YY1	Zinc-coordinating DNA-binding domains	Cell Line	K562	45956_sort_peaks.narrowPeak.bed.bed	Cistrome	GSM935368	GSE1878178
TFAP2A	Basic domains	Cell Line	HeLa-S3	45753_sort_peaks.narrowPeak.bed.bed	Cistrome	GSM935367	GSE1838464
E2F1	Helix-turn-helix domains	Cell Line	HeLa-S3	45750_sort_peaks.narrowPeak.bed.bed	Cistrome	GSM935366	GSE1798750
E2F4	Helix-turn-helix domains	Cell Line	HeLa-S3	45752_sort_peaks.narrowPeak.bed.bed	Cistrome	GSM935365	GSE1759036
JUN	Basic domains	Cell Line	HepG2	45830_sort_peaks.narrowPeak.bed.bed	Cistrome	GSM935364	GSE1719322
ZKSCAN1	Zinc-coordinating DNA-binding domains	Cell Line	HeLa-S3	45786_sort_peaks.narrowPeak.bed.bed	Cistrome	GSM935362	GSE1679608
NRF1	Basic domains	Cell Line	K562	45886_sort_peaks.narrowPeak.bed.bed	Cistrome	GSM935361	GSE1639894
STAT1	Immunoglobulin fold	Cell Line	HeLa-S3	45775_sort_peaks.narrowPeak.bed.bed	Cistrome	GSM935360	GSE1600180
POLR2A	ENCODE: TF	Cell Line	K562	45915_sort_peaks.narrowPeak.bed.bed	Cistrome	GSM935358	GSE1560466
USF2	Basic domains	Cell Line	K562	45941_sort_peaks.narrowPeak.bed.bed	Cistrome	GSM935356	GSE1520752
FOS	Basic domains	Cell Line	K562	45959_sort_peaks.narrowPeak.bed.bed	Cistrome	GSM935355	GSE1481038
POLR2A	ENCODE: TF	Cell Line	NB4	46010_sort_peaks.narrowPeak.bed.bed	Cistrome	GSM935354	GSE31477
ELK4	Helix-turn-helix domains	Cell Line	HeLa-S3	45755_sort_peaks.narrowPeak.bed.bed	Cistrome	GSM935351	GSE1361896
ZNF274	Zinc-coordinating DNA-binding domains	Cell Line	HepG2	45811_sort_peaks.narrowPeak.bed.bed	Cistrome	GSM935350	GSE1322182
MAX	Basic domains	Cell Line	H1	45682_sort_peaks.narrowPeak.bed.bed	Cistrome	GSM935348	GSE1242754
MAX	Basic domains	Cell Line	K562	45907_sort_peaks.narrowPeak.bed.bed	Cistrome	GSM935344	GSE1123612
GTF3C2	ENCODE: TF	Cell Line	K562	45901_sort_peaks.narrowPeak.bed.bed	Cistrome	GSM935343	GSE1083898
GTF3C2	ENCODE: TF	Cell Line	HeLa-S3	45756_sort_peaks.narrowPeak.bed.bed	Cistrome	GSM935342	GSE1044184
JUN	Basic domains	Cell Line	HeLa-S3	45744_sort_peaks.narrowPeak.bed.bed	Cistrome	GSM935341	GSE1004470
ATF1	Basic domains	Cell Line	K562	45871_sort_peaks.narrowPeak.bed.bed	Cistrome	GSM935340	GSE964756
UBTF	Other all-alpha-helical DNA-binding domains	Cell Line	K562	45882_sort_peaks.narrowPeak.bed.bed	Cistrome	GSM935338	GSE925042
MAZ	Zinc-coordinating DNA-binding domains	Cell Line	K562	45924_sort_peaks.narrowPeak.bed.bed	Cistrome	GSM935337	GSE885328
ARID3A	Helix-turn-helix domains	Cell Line	K562	45897_sort_peaks.narrowPeak.bed.bed	Cistrome	GSM935336	GSE845614
MAZ	Zinc-coordinating DNA-binding domains	Cell Line	HepG2	45788_sort_peaks.narrowPeak.bed.bed	Cistrome	GSM935335	GSE805900
GATA1	Zinc-coordinating DNA-binding domains	Cell Line	PBDE	46026_sort_peaks.narrowPeak.bed.bed	Cistrome	GSM935333	GSE31477
ZNF274	Zinc-coordinating DNA-binding domains	Cell Line	GM08714	45583_sort_peaks.narrowPeak.bed.bed	Cistrome	GSM935329	GSE31477
JUND	Basic domains	Cell Line	HeLa-S3	45743_sort_peaks.narrowPeak.bed.bed	Cistrome	GSM935328	GSE567616
ELK1	Helix-turn-helix domains	Cell Line	HeLa-S3	45729_sort_peaks.narrowPeak.bed.bed	Cistrome	GSM935326	GSE527902
POLR2A	ENCODE: TF	Cell Line	GM19193	45678_sort_peaks.narrowPeak.bed.bed	Cistrome	GSM935325	GSE31477
POLR2A	ENCODE: TF	Cell Line	GM19099	45677_sort_peaks.narrowPeak.bed.bed	Cistrome	GSM935323	GSE31477
MYC	Basic domains	Cell Line	HeLa-S3	45745_sort_peaks.narrowPeak.bed.bed	Cistrome	GSM935320	GSE408760
MAX	Basic domains	Cell Line	HeLa-S3	45749_sort_peaks.narrowPeak.bed.bed	Cistrome	GSM935318	GSE329332
FOS	Basic domains	Cell Line	HeLa-S3	45772_sort_peaks.narrowPeak.bed.bed	Cistrome	GSM935317	GSE289618
SREBF1	Basic domains	Cell Line	HepG2	45824_sort_peaks.narrowPeak.bed.bed	Cistrome	GSM935315	GSE210190
SREBF2	Basic domains	Cell Line	HepG2	45812_sort_peaks.narrowPeak.bed.bed	Cistrome	GSM935314	GSE170476
POLR2A	ENCODE: TF	Cell Line	HepG2	45829_sort_peaks.narrowPeak.bed.bed	Cistrome	GSM935312	GSE130762
MAFK	Basic domains	Cell Line	K562	45954_sort_peaks.narrowPeak.bed.bed	Cistrome	GSM935311	GSE91048
SMC3	ENCODE: TF	Cell Line	K562	45914_sort_peaks.narrowPeak.bed.bed	Cistrome	GSM935310	GSE51334
MAX	Basic domains	Cell Line	A549	45553_sort_peaks.narrowPeak.bed.bed	Cistrome	GSM935298	GSE31477
POLR2A	ENCODE: TF	Cell Line	GM15510	45669_sort_peaks.narrowPeak.bed.bed	Cistrome	GSM935291	GSE31477
POLR2A	ENCODE: TF	Cell Line	GM12891	45663_sort_peaks.narrowPeak.bed.bed	Cistrome	GSM935287	GSE31477
RELA	Immunoglobulin fold	Cell Line	GM12892	45664_sort_peaks.narrowPeak.bed.bed	Cistrome	GSM935285	GSE31477
RELA	Immunoglobulin fold	Cell Line	GM18505	45670_sort_peaks.narrowPeak.bed.bed	Cistrome	GSM935282	GSE31477
RELA	Immunoglobulin fold	Cell Line	GM18526	45672_sort_peaks.narrowPeak.bed.bed	Cistrome	GSM935281	GSE31477
RELA	Immunoglobulin fold	Cell Line	GM19193	45679_sort_peaks.narrowPeak.bed.bed	Cistrome	GSM935279	GSE31477
RELA	Immunoglobulin fold	Cell Line	GM19099	45676_sort_peaks.narrowPeak.bed.bed	Cistrome	GSM935273	GSE31477
VDR	Zinc-coordinating DNA-binding domains	Cell Line	LX2	39360_sort_peaks.narrowPeak.bed.bed	Cistrome	GSM934618	GSE38103
VDR	Zinc-coordinating DNA-binding domains	Cell Line	LX2	39364_sort_peaks.narrowPeak.bed.bed	Cistrome	GSM934617	GSE38103
SMAD3	beta-Hairpin exposed by an alpha/beta-scaffold	Cell Line	LX2	39359_sort_peaks.narrowPeak.bed.bed	Cistrome	GSM934616	GSE38103
SMAD3	beta-Hairpin exposed by an alpha/beta-scaffold	Cell Line	LX2	39365_sort_peaks.narrowPeak.bed.bed	Cistrome	GSM934615	GSE38103
VDR	Zinc-coordinating DNA-binding domains	Cell Line	LX2	39367_sort_peaks.narrowPeak.bed.bed	Cistrome	GSM934614	GSE38103
VDR	Zinc-coordinating DNA-binding domains	Cell Line	LX2	39366_sort_peaks.narrowPeak.bed.bed	Cistrome	GSM934612	GSE38103
EP300	ENCODE: TF	Cell Line	IMR-90	36878_sort_peaks.narrowPeak.bed.bed	Cistrome	GSM929090	GSE37858
AR	Zinc-coordinating DNA-binding domains	Cell Line	LNCAP	40254_sort_peaks.narrowPeak.bed.bed	Cistrome	GSM923509	GSE37345
AR	Zinc-coordinating DNA-binding domains	Cell Line	LNCAP	40252_sort_peaks.narrowPeak.bed.bed	Cistrome	GSM923508	GSE37345
NFE2L2	Basic domains	Cell Line	GM06993-GM11992	38911_sort_peaks.narrowPeak.bed.bed	Cistrome	GSM922972	GSE37589
NFE2L2	Basic domains	Cell Line	GM06993-GM11992	38908_sort_peaks.narrowPeak.bed.bed	Cistrome	GSM922971	GSE37589
NFE2L2	Basic domains	Cell Line	GM11992-GM12763	38909_sort_peaks.narrowPeak.bed.bed	Cistrome	GSM922970	GSE37589
NFE2L2	Basic domains	Cell Line	GM06993-GM11992	38906_sort_peaks.narrowPeak.bed.bed	Cistrome	GSM922968	GSE37589
NFE2L2	Basic domains	Cell Line	GM06993-GM11992	38910_sort_peaks.narrowPeak.bed.bed	Cistrome	GSM922967	GSE37589
NFE2L2	Basic domains	Cell Line	GM11992-GM12763	38913_sort_peaks.narrowPeak.bed.bed	Cistrome	GSM922966	GSE37589
NFE2L2	Basic domains	Cell Line	GM11994	8898_sort_peaks.narrowPeak.bed.bed	Cistrome	GSM922965	GSE37589
POLR2A	ENCODE: TF	Cell Line	Raji	9311_sort_peaks.narrowPeak.bed.bed	Cistrome	GSM920949	GSE37589
POLR2A	ENCODE: TF	Cell Line	Raji	9307_sort_peaks.narrowPeak.bed.bed	Cistrome	GSM920945	GSE37519
POLR2A	ENCODE: TF	Cell Line	Raji	9306_sort_peaks.narrowPeak.bed.bed	Cistrome	GSM920944	GSE37519
POLR2A	ENCODE: TF	Cell Line	Raji	9305_sort_peaks.narrowPeak.bed.bed	Cistrome	GSM920943	GSE37519
POLR2A	ENCODE: TF	Cell Line	Raji	9248_sort_peaks.narrowPeak.bed.bed	Cistrome	GSM920942	GSE37519
POLR2A	ENCODE: TF	Cell Line	MCF-10A	35267_sort_peaks.narrowPeak.bed.bed	Cistrome	GSM917816	GSE37403
SNAPC4	Helix-turn-helix domains	Cell Line	MCF-10A	35266_sort_peaks.narrowPeak.bed.bed	Cistrome	GSM917815	GSE37403
FOXA1	Helix-turn-helix domains	Cell Line	LNCAP	33918_sort_peaks.narrowPeak.bed.bed	Cistrome	GSM916524	GSE37345
FOXA1	Helix-turn-helix domains	Cell Line	LNCAP	33919_sort_peaks.narrowPeak.bed.bed	Cistrome	GSM916523	GSE37345
AR	Zinc-coordinating DNA-binding domains	Cell Line	LNCAP	33921_sort_peaks.narrowPeak.bed.bed	Cistrome	GSM916522	GSE37345
AR	Zinc-coordinating DNA-binding domains	Cell Line	LNCAP	33920_sort_peaks.narrowPeak.bed.bed	Cistrome	GSM916521	GSE37345
EP300	ENCODE: TF	Cell Line	U87	33576_sort_peaks.narrowPeak.bed.bed	Cistrome	GSM905355	GSE36900
TFAP2A	Basic domains	Other	Neural_crest_cell	36958_sort_peaks.narrowPeak.bed.bed	Cistrome	GSM902779	GSE28876
TP53	Immunoglobulin fold	Cell Line	MDAH087	38161_sort_peaks.narrowPeak.bed.bed	Cistrome	GSM900168	GSE36749
NCOR1	Helix-turn-helix domains	Cell Line	OCI-LY1	35091_sort_peaks.narrowPeak.bed.bed	Cistrome	GSM898056	GSE29282
EP300	ENCODE: TF	Cell Line	OCI-LY1	35089_sort_peaks.narrowPeak.bed.bed	Cistrome	GSM898055	GSE29282
TET3	TcoF: TF	Cell Line	HEK293T	33988_sort_peaks.narrowPeak.bed.bed	Cistrome	GSM897577	GSE36620
TET2	TcoF: TF	Cell Line	HEK293T	33992_sort_peaks.narrowPeak.bed.bed	Cistrome	GSM897576	GSE36620
SETDB1	ENCODE: TF	Cell Line	WM853-2	34015_sort_peaks.narrowPeak.bed.bed	Cistrome	GSM897123	GSE36579
SMC3	ENCODE: TF	Stem Cell	BG03	34011_sort_peaks.narrowPeak.bed.bed	Cistrome	GSM897119	GSE36578
SMAD3	beta-Hairpin exposed by an alpha/beta-scaffold	Stem Cell	BG03	34017_sort_peaks.narrowPeak.bed.bed	Cistrome	GSM897118	GSE36578
SMAD3	beta-Hairpin exposed by an alpha/beta-scaffold	Stem Cell	BG03	34016_sort_peaks.narrowPeak.bed.bed	Cistrome	GSM897117	GSE36578
SMAD3	beta-Hairpin exposed by an alpha/beta-scaffold	Stem Cell	BG03	34012_sort_peaks.narrowPeak.bed.bed	Cistrome	GSM897116	GSE36578
POLR2A	ENCODE: TF	Stem Cell	BG03	34013_sort_peaks.narrowPeak.bed.bed	Cistrome	GSM897115	GSE36578
POU5F1	Helix-turn-helix domains	Cell Line	BJ	33713_sort_peaks.narrowPeak.bed.bed	Cistrome	GSM896985	GSE36570
POLR2A	ENCODE: TF	Cell Line	U87	37166_sort_peaks.narrowPeak.bed.bed	Cistrome	GSM894107	GSE36354
POLR2A	ENCODE: TF	Cell Line	H2171	37165_sort_peaks.narrowPeak.bed.bed	Cistrome	GSM894104	GSE36354
MAX	Basic domains	Cell Line	H2171	37173_sort_peaks.narrowPeak.bed.bed	Cistrome	GSM894103	GSE36354
POLR2A	ENCODE: TF	Cell Line	H128	37172_sort_peaks.narrowPeak.bed.bed	Cistrome	GSM894100	GSE36354
MAX	Basic domains	Cell Line	H128	33177_sort_peaks.narrowPeak.bed.bed	Cistrome	GSM894099	GSE36354
POLR2A	ENCODE: TF	Cell Line	P493-6	33179_sort_peaks.narrowPeak.bed.bed	Cistrome	GSM894090	GSE36354
POLR2A	ENCODE: TF	Cell Line	P493-6	33193_sort_peaks.narrowPeak.bed.bed	Cistrome	GSM894089	GSE36354
POLR2A	ENCODE: TF	Cell Line	P493-6	33163_sort_peaks.narrowPeak.bed.bed	Cistrome	GSM894088	GSE36354
POLR2A	ENCODE: TF	Cell Line	MM1S	33201_sort_peaks.narrowPeak.bed.bed	Cistrome	GSM894086	GSE36354
MAX	Basic domains	Cell Line	MM1S	33191_sort_peaks.narrowPeak.bed.bed	Cistrome	GSM894085	GSE36354
MAX	Basic domains	Cell Line	U87	33197_sort_peaks.narrowPeak.bed.bed	Cistrome	GSM894077	GSE36354
MAX	Basic domains	Cell Line	P493-6	33175_sort_peaks.narrowPeak.bed.bed	Cistrome	GSM894076	GSE36354
MAX	Basic domains	Cell Line	P493-6	33162_sort_peaks.narrowPeak.bed.bed	Cistrome	GSM894075	GSE36354
MAX	Basic domains	Cell Line	P493-6	33194_sort_peaks.narrowPeak.bed.bed	Cistrome	GSM894074	GSE36354
MYC	Basic domains	Cell Line	U87	33174_sort_peaks.narrowPeak.bed.bed	Cistrome	GSM894061	GSE36354
POLR2A	ENCODE: TF	Cell Line	293	36227_sort_peaks.narrowPeak.bed.bed	Cistrome	GSM891244	GSE36354
POLR2A	ENCODE: TF	Cell Line	293	36235_sort_peaks.narrowPeak.bed.bed	Cistrome	GSM891242	GSE36185
TTF2	TcoF: TF	Cell Line	293	36230_sort_peaks.narrowPeak.bed.bed	Cistrome	GSM891239	GSE36185
TTF2	TcoF: TF	Cell Line	HeLa-S3	36238_sort_peaks.narrowPeak.bed.bed	Cistrome	GSM891234	GSE36185
TTF2	TcoF: TF	Cell Line	HeLa-S3	36232_sort_peaks.narrowPeak.bed.bed	Cistrome	GSM891233	GSE36185
TFAP2C	Basic domains	Cell Line	SKBR-3	9510_sort_peaks.narrowPeak.bed.bed	Cistrome	GSM889428	GSE36351
TFAP2C	Basic domains	Cell Line	MDA-MB-453	9509_sort_peaks.narrowPeak.bed.bed	Cistrome	GSM889427	GSE36351
TFAP2C	Basic domains	Cell Line	BT-474	9508_sort_peaks.narrowPeak.bed.bed	Cistrome	GSM889426	GSE36351
POLR2A	ENCODE: TF	Cell Line	LS174T	8547_sort_peaks.narrowPeak.bed.bed	Cistrome	GSM889415	GSE36349
POLR2A	ENCODE: TF	Cell Line	LS174T	8546_sort_peaks.narrowPeak.bed.bed	Cistrome	GSM889414	GSE36349
POLR2A	ENCODE: TF	Cell Line	LS174T	8545_sort_peaks.narrowPeak.bed.bed	Cistrome	GSM889413	GSE36349
POLR2A	ENCODE: TF	Cell Line	LS174T	8544_sort_peaks.narrowPeak.bed.bed	Cistrome	GSM889412	GSE36349
POLR2A	ENCODE: TF	Cell Line	LS174T	8543_sort_peaks.narrowPeak.bed.bed	Cistrome	GSM889411	GSE36349
POLR2A	ENCODE: TF	Cell Line	LS174T	8542_sort_peaks.narrowPeak.bed.bed	Cistrome	GSM889410	GSE36349
POU5F1	Helix-turn-helix domains	Cell Line	NCCIT	33864_sort_peaks.narrowPeak.bed.bed	Cistrome	GSM881712	GSE36134
SMARCB1	TcoF: TF	Cell Line	NCCIT	33865_sort_peaks.narrowPeak.bed.bed	Cistrome	GSM881711	GSE36134
POU5F1	Helix-turn-helix domains	Cell Line	NCCIT	33866_sort_peaks.narrowPeak.bed.bed	Cistrome	GSM881710	GSE36134
SMARCB1	TcoF: TF	Cell Line	NCCIT	33863_sort_peaks.narrowPeak.bed.bed	Cistrome	GSM881709	GSE36134
CHD1	ENCODE: TF	Cell Line	A549	36348_sort_peaks.narrowPeak.bed.bed	Cistrome	GSM874641	GSE35268
POLR2A	ENCODE: TF	Cell Line	A549	36351_sort_peaks.narrowPeak.bed.bed	Cistrome	GSM874634	GSE35268
POLR2A	ENCODE: TF	Cell Line	A549	36345_sort_peaks.narrowPeak.bed.bed	Cistrome	GSM874633	GSE35268
POLR2A	ENCODE: TF	Cell Line	DL23	34352_sort_peaks.narrowPeak.bed.bed	Cistrome	GSM869314	GSE35486
POLR2A	ENCODE: TF	Cell Line	DL23	34351_sort_peaks.narrowPeak.bed.bed	Cistrome	GSM869313	GSE35486
POLR2A	ENCODE: TF	Cell Line	DL23	34346_sort_peaks.narrowPeak.bed.bed	Cistrome	GSM869312	GSE35486
POLR2A	ENCODE: TF	Cell Line	DLD-1	34348_sort_peaks.narrowPeak.bed.bed	Cistrome	GSM869310	GSE35486
POLR2A	ENCODE: TF	Cell Line	DLD-1	34347_sort_peaks.narrowPeak.bed.bed	Cistrome	GSM869309	GSE35486
POLR2A	ENCODE: TF	Cell Line	DLD-1	34349_sort_peaks.narrowPeak.bed.bed	Cistrome	GSM869308	GSE35486
FOXO3	Helix-turn-helix domains	Cell Line	DL23	34350_sort_peaks.narrowPeak.bed.bed	Cistrome	GSM869307	GSE35486
ESR1	Zinc-coordinating DNA-binding domains	Cell Line	DLD-1	34345_sort_peaks.narrowPeak.bed.bed	Cistrome	GSM869306	GSE35486
POLR2A	ENCODE: TF	Cell Line	HeLa-S3	8534_sort_peaks.narrowPeak.bed.bed	Cistrome	GSM866198	GSE34785
VEZF1	Zinc-coordinating DNA-binding domains	Cell Line	HeLa-S3	8533_sort_peaks.narrowPeak.bed.bed	Cistrome	GSM866197	GSE34785
VEZF1	Zinc-coordinating DNA-binding domains	Cell Line	HeLa-S3	8532_sort_peaks.narrowPeak.bed.bed	Cistrome	GSM866196	GSE34785
NCOR1	Helix-turn-helix domains	Cell Line	HEK293T	8566_sort_peaks.narrowPeak.bed.bed	Cistrome	GSM865745	GSE35197
NCOR1	Helix-turn-helix domains	Cell Line	HEK293T	8565_sort_peaks.narrowPeak.bed.bed	Cistrome	GSM865744	GSE35197
FLI1	Helix-turn-helix domains	Cell Line	U937	37056_sort_peaks.narrowPeak.bed.bed	Cistrome	GSM863154	GSE23730
FLI1	Helix-turn-helix domains	Cell Line	U937	37057_sort_peaks.narrowPeak.bed.bed	Cistrome	GSM863153	GSE23730
FLI1	Helix-turn-helix domains	Cell Line	NB4	37055_sort_peaks.narrowPeak.bed.bed	Cistrome	GSM863152	GSE23730
ESR1	Zinc-coordinating DNA-binding domains	Cell Line	MCF-7	5498_sort_peaks.narrowPeak.bed.bed	Cistrome	GSM862181	GSE35109
ESR1	Zinc-coordinating DNA-binding domains	Cell Line	MCF-7	5497_sort_peaks.narrowPeak.bed.bed	Cistrome	GSM862180	GSE35109
ESR1	Zinc-coordinating DNA-binding domains	Cell Line	MCF-7	5496_sort_peaks.narrowPeak.bed.bed	Cistrome	GSM862179	GSE35109
ESR1	Zinc-coordinating DNA-binding domains	Cell Line	MCF-7	5495_sort_peaks.narrowPeak.bed.bed	Cistrome	GSM862178	GSE35109
SP1	Zinc-coordinating DNA-binding domains	Cell Line	HCT116	5395_sort_peaks.narrowPeak.bed.bed	Cistrome	GSM855449	GSE34791
SP1	Zinc-coordinating DNA-binding domains	Cell Line	HCT116	5393_sort_peaks.narrowPeak.bed.bed	Cistrome	GSM855447	GSE34791
SP1	Zinc-coordinating DNA-binding domains	Cell Line	HCT116	5391_sort_peaks.narrowPeak.bed.bed	Cistrome	GSM855445	GSE34791
SP1	Zinc-coordinating DNA-binding domains	Cell Line	HCT116	5390_sort_peaks.narrowPeak.bed.bed	Cistrome	GSM855444	GSE34791
CBX2	ENCODE: TF	Cell Line	HEK293T	8562_sort_peaks.narrowPeak.bed.bed	Cistrome	GSM855020	GSE34774
CBX2	ENCODE: TF	Cell Line	HEK293T	8556_sort_peaks.narrowPeak.bed.bed	Cistrome	GSM855014	GSE34774
PCGF6	TcoF: TF	Cell Line	HEK293T	8555_sort_peaks.narrowPeak.bed.bed	Cistrome	GSM855013	GSE34774
ESR1	Zinc-coordinating DNA-binding domains	Cell Line	MCF-7	38474_sort_peaks.narrowPeak.bed.bed	Cistrome	GSM854690	GSE34759
RUNX1	Immunoglobulin fold	Cell Line	Kasumi-1	8494_sort_peaks.narrowPeak.bed.bed	Cistrome	GSM850824	GSE29225
RUNX1	Immunoglobulin fold	Cell Line	Kasumi-1	8493_sort_peaks.narrowPeak.bed.bed	Cistrome	GSM850823	GSE29225
RELA	Immunoglobulin fold	Cell Line	HUVEC	32899_sort_peaks.narrowPeak.bed.bed	Cistrome	GSM850307	GSE34500
RELA	Immunoglobulin fold	Cell Line	HUVEC	32898_sort_peaks.narrowPeak.bed.bed	Cistrome	GSM850306	GSE34500
POLR2A	ENCODE: TF	Cell Line	HUVEC	32900_sort_peaks.narrowPeak.bed.bed	Cistrome	GSM850305	GSE34500
POLR2A	ENCODE: TF	Cell Line	HUVEC	32901_sort_peaks.narrowPeak.bed.bed	Cistrome	GSM850304	GSE34500
CTCF	Zinc-coordinating DNA-binding domains	Cell Line	GM12866	39975_sort_peaks.narrowPeak.bed.bed	Cistrome	GSM849305	GSE30263
CTCF	Zinc-coordinating DNA-binding domains	Cell Line	GM12871	39972_sort_peaks.narrowPeak.bed.bed	Cistrome	GSM849304	GSE30263
CTCF	Zinc-coordinating DNA-binding domains	Cell Line	GM12869	39974_sort_peaks.narrowPeak.bed.bed	Cistrome	GSM849303	GSE30263
CTCF	Zinc-coordinating DNA-binding domains	Cell Line	GM12870	39973_sort_peaks.narrowPeak.bed.bed	Cistrome	GSM849302	GSE30263
CTCF	Zinc-coordinating DNA-binding domains	Cell Line	GM12867	39971_sort_peaks.narrowPeak.bed.bed	Cistrome	GSM849301	GSE30263
CTCF	Zinc-coordinating DNA-binding domains	Cell Line	GM12868	39970_sort_peaks.narrowPeak.bed.bed	Cistrome	GSM849300	GSE30263
HOXC9	Helix-turn-helix domains	Cell Line	BE2C	43894_sort_peaks.narrowPeak.bed.bed	Cistrome	GSM848789	GSE34419
HOXC9	Helix-turn-helix domains	Cell Line	BE2C	43893_sort_peaks.narrowPeak.bed.bed	Cistrome	GSM848788	GSE34419
RELA	Immunoglobulin fold	Cell Line	A549	5389_sort_peaks.narrowPeak.bed.bed	Cistrome	GSM847877	GSE34329
RELA	Immunoglobulin fold	Cell Line	A549	5388_sort_peaks.narrowPeak.bed.bed	Cistrome	GSM847876	GSE34329
POLR2A	ENCODE: TF	Cell Line	HEK293T	39930_sort_peaks.narrowPeak.bed.bed	Cistrome	GSM844016	GSE34097
AFF4	TcoF: TF	Cell Line	HEK293T	38227_sort_peaks.narrowPeak.bed.bed	Cistrome	GSM841736	GSE34097
POLR2A	ENCODE: TF	Cell Line	MCF-7	33482_sort_peaks.narrowPeak.bed.bed	Cistrome	GSM840279	GSE34001
HNRNPL	ENCODE: TF	Cell Line	HeLa-S3	8525_sort_peaks.narrowPeak.bed.bed	Cistrome	GSM838386	GSE33887
HNRNPL	ENCODE: TF	Cell Line	HeLa-S3	8524_sort_peaks.narrowPeak.bed.bed	Cistrome	GSM838385	GSE33887
TAL1	Basic domains	Cell Line	CCRF-CEM	35476_sort_peaks.narrowPeak.bed.bed	Cistrome	GSM837997	GSE29181
TAL1	Basic domains	Cell Line	CCRF-CEM	35489_sort_peaks.narrowPeak.bed.bed	Cistrome	GSM837996	GSE29181
RUNX1	Immunoglobulin fold	Cell Line	CCRF-CEM	35487_sort_peaks.narrowPeak.bed.bed	Cistrome	GSM837995	GSE29181
RUNX1	Immunoglobulin fold	Cell Line	CCRF-CEM	35483_sort_peaks.narrowPeak.bed.bed	Cistrome	GSM837994	GSE29181
TCF12	Basic domains	Cell Line	CCRF-CEM	35481_sort_peaks.narrowPeak.bed.bed	Cistrome	GSM837988	GSE29181
TCF12	Basic domains	Cell Line	CCRF-CEM	35478_sort_peaks.narrowPeak.bed.bed	Cistrome	GSM837987	GSE29181
GATA3	Zinc-coordinating DNA-binding domains	Cell Line	CCRF-CEM	35477_sort_peaks.narrowPeak.bed.bed	Cistrome	GSM837986	GSE29181
TCF7L1	Other all-alpha-helical DNA-binding domains	Cell Line	CCRF-CEM	35485_sort_peaks.narrowPeak.bed.bed	Cistrome	GSM837985	GSE29181
EP300	ENCODE: TF	Cell Line	SKNO-1	36908_sort_peaks.narrowPeak.bed.bed	Cistrome	GSM835863	GSE30254
POLR2A	ENCODE: TF	Cell Line	HCT116	5661_sort_peaks.narrowPeak.bed.bed	Cistrome	GSM833286	GSE33716
POLR2A	ENCODE: TF	Cell Line	K562	5805_sort_peaks.narrowPeak.bed.bed	Cistrome	GSM832465	GSE33664
POLR2A	ENCODE: TF	Cell Line	K562	5804_sort_peaks.narrowPeak.bed.bed	Cistrome	GSM832464	GSE33664
POLR2A	ENCODE: TF	Cell Line	K562	5803_sort_peaks.narrowPeak.bed.bed	Cistrome	GSM832463	GSE33664
POLR2A	ENCODE: TF	Cell Line	NB4	5802_sort_peaks.narrowPeak.bed.bed	Cistrome	GSM832462	GSE33664
POLR2A	ENCODE: TF	Cell Line	HCT116	5801_sort_peaks.narrowPeak.bed.bed	Cistrome	GSM832461	GSE33664
POLR2A	ENCODE: TF	Cell Line	HCT116	5800_sort_peaks.narrowPeak.bed.bed	Cistrome	GSM832460	GSE33664
POLR2A	ENCODE: TF	Cell Line	MCF-7	5798_sort_peaks.narrowPeak.bed.bed	Cistrome	GSM832458	GSE33664
POLR2A	ENCODE: TF	Cell Line	MCF-7	5797_sort_peaks.narrowPeak.bed.bed	Cistrome	GSM832457	GSE33664
POLR2A	ENCODE: TF	Cell Line	MCF-7	5796_sort_peaks.narrowPeak.bed.bed	Cistrome	GSM832456	GSE33664
CTCF	Zinc-coordinating DNA-binding domains	Cell Line	GM12892	35851_sort_peaks.narrowPeak.bed.bed	Cistrome	GSM822299	GSE33213
CTCF	Zinc-coordinating DNA-binding domains	Cell Line	GM12891	35854_sort_peaks.narrowPeak.bed.bed	Cistrome	GSM822294	GSE33213
CTCF	Zinc-coordinating DNA-binding domains	Cell Line	GM19238	35855_sort_peaks.narrowPeak.bed.bed	Cistrome	GSM822278	GSE33213
CTCF	Zinc-coordinating DNA-binding domains	Cell Line	GM19239	35845_sort_peaks.narrowPeak.bed.bed	Cistrome	GSM822277	GSE33213
CTCF	Zinc-coordinating DNA-binding domains	Cell Line	GM19240	35832_sort_peaks.narrowPeak.bed.bed	Cistrome	GSM822276	GSE33213
POLR2A	ENCODE: TF	Cell Line	IMR-90	5663_sort_peaks.narrowPeak.bed.bed	Cistrome	GSM820535	GSE33128
KAT7	Zinc-coordinating DNA-binding domains	Cell Line	RKO	8482_sort_peaks.narrowPeak.bed.bed	Cistrome	GSM818282	GSE33007
AR	Zinc-coordinating DNA-binding domains	Cell Line	VCaP	43860_sort_peaks.narrowPeak.bed.bed	Cistrome	GSM817354	GSE32892
AR	Zinc-coordinating DNA-binding domains	Cell Line	VCaP	43859_sort_peaks.narrowPeak.bed.bed	Cistrome	GSM817353	GSE32892
AR	Zinc-coordinating DNA-binding domains	Cell Line	VCaP	43858_sort_peaks.narrowPeak.bed.bed	Cistrome	GSM817352	GSE32892
AR	Zinc-coordinating DNA-binding domains	Cell Line	VCaP	43857_sort_peaks.narrowPeak.bed.bed	Cistrome	GSM817351	GSE32892
AR	Zinc-coordinating DNA-binding domains	Cell Line	VCaP	43856_sort_peaks.narrowPeak.bed.bed	Cistrome	GSM817350	GSE32892
AR	Zinc-coordinating DNA-binding domains	Cell Line	VCaP	43855_sort_peaks.narrowPeak.bed.bed	Cistrome	GSM817349	GSE32892
AR	Zinc-coordinating DNA-binding domains	Cell Line	VCaP	43854_sort_peaks.narrowPeak.bed.bed	Cistrome	GSM817348	GSE32892
AR	Zinc-coordinating DNA-binding domains	Cell Line	VCaP	43853_sort_peaks.narrowPeak.bed.bed	Cistrome	GSM817347	GSE32892
ESR1	Zinc-coordinating DNA-binding domains	Cell Line	H3396	5547_sort_peaks.narrowPeak.bed.bed	Cistrome	GSM811215	GSE32332
ESR1	Zinc-coordinating DNA-binding domains	Cell Line	H3396	5546_sort_peaks.narrowPeak.bed.bed	Cistrome	GSM811214	GSE32332
ESR1	Zinc-coordinating DNA-binding domains	Cell Line	H3396	5545_sort_peaks.narrowPeak.bed.bed	Cistrome	GSM811213	GSE32332
ESR1	Zinc-coordinating DNA-binding domains	Cell Line	H3396	5544_sort_peaks.narrowPeak.bed.bed	Cistrome	GSM811212	GSE32332
ESR1	Zinc-coordinating DNA-binding domains	Cell Line	H3396	5543_sort_peaks.narrowPeak.bed.bed	Cistrome	GSM811211	GSE32332
ESR1	Zinc-coordinating DNA-binding domains	Cell Line	H3396	5542_sort_peaks.narrowPeak.bed.bed	Cistrome	GSM811210	GSE32332
ESR1	Zinc-coordinating DNA-binding domains	Cell Line	H3396	5541_sort_peaks.narrowPeak.bed.bed	Cistrome	GSM811209	GSE32332
ESR1	Zinc-coordinating DNA-binding domains	Cell Line	H3396	5539_sort_peaks.narrowPeak.bed.bed	Cistrome	GSM811208	GSE32332
E2F7	Helix-turn-helix domains	Cell Line	HeLa-S3	5777_sort_peaks.narrowPeak.bed.bed	Cistrome	GSM810993	GSE32673
MEF2C	alpha-Helices exposed by beta-structures	Cell Line	HUVEC	37087_sort_peaks.narrowPeak.bed.bed	Cistrome	GSM809017	GSE32644
MEF2C	alpha-Helices exposed by beta-structures	Cell Line	HUVEC	37088_sort_peaks.narrowPeak.bed.bed	Cistrome	GSM809016	GSE32644
POLR2A	ENCODE: TF	Cell Line	H54	38184_sort_peaks.narrowPeak.bed.bed	Cistrome	GSM808776	GSE32692
POLR2A	ENCODE: TF	Cell Line	H54	38186_sort_peaks.narrowPeak.bed.bed	Cistrome	GSM808775	GSE32692
MYC	Basic domains	Cell Line	H54	38207_sort_peaks.narrowPeak.bed.bed	Cistrome	GSM808774	GSE32692
MYC	Basic domains	Cell Line	H54	38200_sort_peaks.narrowPeak.bed.bed	Cistrome	GSM808773	GSE32692
CTCF	Zinc-coordinating DNA-binding domains	Cell Line	H54	38185_sort_peaks.narrowPeak.bed.bed	Cistrome	GSM808772	GSE32692
CTCF	Zinc-coordinating DNA-binding domains	Cell Line	H54	38192_sort_peaks.narrowPeak.bed.bed	Cistrome	GSM808771	GSE32692
POLR2A	ENCODE: TF	Cell Line	FB0167P	38202_sort_peaks.narrowPeak.bed.bed	Cistrome	GSM808769	GSE32692
POLR2A	ENCODE: TF	Cell Line	FB0167P	38187_sort_peaks.narrowPeak.bed.bed	Cistrome	GSM808768	GSE32692
MYC	Basic domains	Cell Line	FB0167P	38182_sort_peaks.narrowPeak.bed.bed	Cistrome	GSM808767	GSE32692
MYC	Basic domains	Cell Line	FB0167P	38190_sort_peaks.narrowPeak.bed.bed	Cistrome	GSM808766	GSE32692
CTCF	Zinc-coordinating DNA-binding domains	Cell Line	FB0167P	38197_sort_peaks.narrowPeak.bed.bed	Cistrome	GSM808765	GSE32692
CTCF	Zinc-coordinating DNA-binding domains	Cell Line	FB0167P	38196_sort_peaks.narrowPeak.bed.bed	Cistrome	GSM808764	GSE32692
MYC	Basic domains	Cell Line	FB8470	38195_sort_peaks.narrowPeak.bed.bed	Cistrome	GSM808762	GSE32692
MYC	Basic domains	Cell Line	FB8470	38189_sort_peaks.narrowPeak.bed.bed	Cistrome	GSM808761	GSE32692
CTCF	Zinc-coordinating DNA-binding domains	Cell Line	FB8470	38204_sort_peaks.narrowPeak.bed.bed	Cistrome	GSM808760	GSE32692
CTCF	Zinc-coordinating DNA-binding domains	Cell Line	FB8470	38188_sort_peaks.narrowPeak.bed.bed	Cistrome	GSM808759	GSE32692
ESR1	Zinc-coordinating DNA-binding domains	Cell Line	ECC-1	46087_sort_peaks.narrowPeak.bed.bed	Cistrome	GSM803541	GSE32465
POLR2A	ENCODE: TF	Cell Line	ECC-1	46105_sort_peaks.narrowPeak.bed.bed	Cistrome	GSM803536	GSE32465
YY1	Zinc-coordinating DNA-binding domains	Cell Line	GM12891	46153_sort_peaks.narrowPeak.bed.bed	Cistrome	GSM803535	GSE32465
YY1	Zinc-coordinating DNA-binding domains	Cell Line	GM12892	46163_sort_peaks.narrowPeak.bed.bed	Cistrome	GSM803516	GSE32465
YY1	Zinc-coordinating DNA-binding domains	Cell Line	SK-N-SH_RA	46364_sort_peaks.narrowPeak.bed.bed	Cistrome	GSM803498	GSE32465
EP300	ENCODE: TF	Cell Line	SK-N-SH_RA	46363_sort_peaks.narrowPeak.bed.bed	Cistrome	GSM803495	GSE32465
POLR2A	ENCODE: TF	Cell Line	GM12892	46159_sort_peaks.narrowPeak.bed.bed	Cistrome	GSM803490	GSE32465
TAF1	Other all-alpha-helical DNA-binding domains	Cell Line	GM12892	46162_sort_peaks.narrowPeak.bed.bed	Cistrome	GSM803489	GSE32465
POLR2A	ENCODE: TF	Cell Line	GM12892	46161_sort_peaks.narrowPeak.bed.bed	Cistrome	GSM803487	GSE32465
FOXP2	Helix-turn-helix domains	Cell Line	PFSK-1	46333_sort_peaks.narrowPeak.bed.bed	Cistrome	GSM803480	GSE32465
USF1	Basic domains	Cell Line	SK-N-SH_RA	46365_sort_peaks.narrowPeak.bed.bed	Cistrome	GSM803472	GSE32465
FOXA1	Helix-turn-helix domains	Cell Line	ECC-1	46090_sort_peaks.narrowPeak.bed.bed	Cistrome	GSM803444	GSE32465
ESR1	Zinc-coordinating DNA-binding domains	Cell Line	ECC-1	46103_sort_peaks.narrowPeak.bed.bed	Cistrome	GSM803422	GSE32465
POLR2A	ENCODE: TF	Cell Line	GM12891	46152_sort_peaks.narrowPeak.bed.bed	Cistrome	GSM803400	GSE32465
POLR2A	ENCODE: TF	Cell Line	GM12891	46155_sort_peaks.narrowPeak.bed.bed	Cistrome	GSM803399	GSE32465
SPI1	Helix-turn-helix domains	Cell Line	GM12891	46156_sort_peaks.narrowPeak.bed.bed	Cistrome	GSM803398	GSE32465
POU2F2	Helix-turn-helix domains	Cell Line	GM12891	46157_sort_peaks.narrowPeak.bed.bed	Cistrome	GSM803397	GSE32465
TAF1	Other all-alpha-helical DNA-binding domains	Cell Line	GM12891	46154_sort_peaks.narrowPeak.bed.bed	Cistrome	GSM803393	GSE32465
REST	Zinc-coordinating DNA-binding domains	Cell Line	PFSK-1	46338_sort_peaks.narrowPeak.bed.bed	Cistrome	GSM803369	GSE32465
NR3C1	Zinc-coordinating DNA-binding domains	Cell Line	ECC-1	46099_sort_peaks.narrowPeak.bed.bed	Cistrome	GSM803340	GSE32465
PAX5	Helix-turn-helix domains	Cell Line	GM12891	46158_sort_peaks.narrowPeak.bed.bed	Cistrome	GSM803337	GSE32465
REST	Zinc-coordinating DNA-binding domains	Cell Line	SK-N-SH	46341_sort_peaks.narrowPeak.bed.bed	Cistrome	GSM803335	GSE32465
PAX5	Helix-turn-helix domains	Cell Line	GM12892	46160_sort_peaks.narrowPeak.bed.bed	Cistrome	GSM803334	GSE32465
CTCF	Zinc-coordinating DNA-binding domains	Cell Line	SK-N-SH_RA	46367_sort_peaks.narrowPeak.bed.bed	Cistrome	GSM803333	GSE32465
POLR2A	ENCODE: TF	Cell Line	HeLa-S3	5572_sort_peaks.narrowPeak.bed.bed	Cistrome	GSM802747	GSE32442
POLR2A	ENCODE: TF	Cell Line	HeLa-S3	5571_sort_peaks.narrowPeak.bed.bed	Cistrome	GSM802746	GSE32442
POLR2A	ENCODE: TF	Cell Line	HeLa-S3	5568_sort_peaks.narrowPeak.bed.bed	Cistrome	GSM802743	GSE32442
POLR2A	ENCODE: TF	Cell Line	HeLa-S3	5567_sort_peaks.narrowPeak.bed.bed	Cistrome	GSM802742	GSE32442
POLR2A	ENCODE: TF	Cell Line	HeLa-S3	5566_sort_peaks.narrowPeak.bed.bed	Cistrome	GSM802741	GSE32442
RB1	ENCODE: TF	Cell Line	IMR-90	38489_sort_peaks.narrowPeak.bed.bed	Cistrome	GSM802403	GSE32340
POLR2A	ENCODE: TF	Cell Line	H3396	5561_sort_peaks.narrowPeak.bed.bed	Cistrome	GSM801062	GSE32349
POLR2A	ENCODE: TF	Cell Line	H3396	5560_sort_peaks.narrowPeak.bed.bed	Cistrome	GSM801061	GSE32349
ESR1	Zinc-coordinating DNA-binding domains	Cell Line	H3396	5556_sort_peaks.narrowPeak.bed.bed	Cistrome	GSM801057	GSE32349
ESR1	Zinc-coordinating DNA-binding domains	Cell Line	H3396	5555_sort_peaks.narrowPeak.bed.bed	Cistrome	GSM801056	GSE32349
CREB1	Basic domains	Cell Line	H3396	5554_sort_peaks.narrowPeak.bed.bed	Cistrome	GSM801055	GSE32349
CREB1	Basic domains	Cell Line	H3396	5553_sort_peaks.narrowPeak.bed.bed	Cistrome	GSM801054	GSE32349
CREB1	Basic domains	Cell Line	H3396	5552_sort_peaks.narrowPeak.bed.bed	Cistrome	GSM801053	GSE32349
CREB1	Basic domains	Cell Line	H3396	5551_sort_peaks.narrowPeak.bed.bed	Cistrome	GSM801052	GSE32349
CREB1	Basic domains	Cell Line	H3396	5550_sort_peaks.narrowPeak.bed.bed	Cistrome	GSM801051	GSE32349
CREB1	Basic domains	Cell Line	H3396	5549_sort_peaks.narrowPeak.bed.bed	Cistrome	GSM801050	GSE32349
CREB1	Basic domains	Cell Line	H3396	5548_sort_peaks.narrowPeak.bed.bed	Cistrome	GSM801049	GSE32349
AR	Zinc-coordinating DNA-binding domains	Cell Line	VCS2	5667_sort_peaks.narrowPeak.bed.bed	Cistrome	GSM801012	GSE32345
AR	Zinc-coordinating DNA-binding domains	Cell Line	VCaP	5666_sort_peaks.narrowPeak.bed.bed	Cistrome	GSM801011	GSE32345
FOXA1	Helix-turn-helix domains	Cell Line	MCF-7	33489_sort_peaks.narrowPeak.bed.bed	Cistrome	GSM798439	GSE32222
FOXA1	Helix-turn-helix domains	Cell Line	MCF-7	33518_sort_peaks.narrowPeak.bed.bed	Cistrome	GSM798438	GSE32222
FOXA1	Helix-turn-helix domains	Cell Line	MCF-7	33496_sort_peaks.narrowPeak.bed.bed	Cistrome	GSM798437	GSE32222
FOXA1	Helix-turn-helix domains	Cell Line	MCF-7	33510_sort_peaks.narrowPeak.bed.bed	Cistrome	GSM798436	GSE32222
ESR1	Zinc-coordinating DNA-binding domains	Cell Line	MCF-7	33491_sort_peaks.narrowPeak.bed.bed	Cistrome	GSM798435	GSE32222
ESR1	Zinc-coordinating DNA-binding domains	Cell Line	MCF-7	33520_sort_peaks.narrowPeak.bed.bed	Cistrome	GSM798434	GSE32222
ESR1	Zinc-coordinating DNA-binding domains	Cell Line	TAM_R	33509_sort_peaks.narrowPeak.bed.bed	Cistrome	GSM798433	GSE32222
ESR1	Zinc-coordinating DNA-binding domains	Cell Line	TAM_R	33495_sort_peaks.narrowPeak.bed.bed	Cistrome	GSM798432	GSE32222
ESR1	Zinc-coordinating DNA-binding domains	Cell Line	BT-474	33484_sort_peaks.narrowPeak.bed.bed	Cistrome	GSM798431	GSE32222
ESR1	Zinc-coordinating DNA-binding domains	Cell Line	BT-474	33512_sort_peaks.narrowPeak.bed.bed	Cistrome	GSM798430	GSE32222
ESR1	Zinc-coordinating DNA-binding domains	Cell Line	T-47D	33508_sort_peaks.narrowPeak.bed.bed	Cistrome	GSM798429	GSE32222
ESR1	Zinc-coordinating DNA-binding domains	Cell Line	T-47D	33513_sort_peaks.narrowPeak.bed.bed	Cistrome	GSM798428	GSE32222
ESR1	Zinc-coordinating DNA-binding domains	Cell Line	ZR-75-1	33494_sort_peaks.narrowPeak.bed.bed	Cistrome	GSM798427	GSE32222
ESR1	Zinc-coordinating DNA-binding domains	Cell Line	ZR-75-1	33487_sort_peaks.narrowPeak.bed.bed	Cistrome	GSM798426	GSE32222
ESR1	Zinc-coordinating DNA-binding domains	Cell Line	MCF-7	33526_sort_peaks.narrowPeak.bed.bed	Cistrome	GSM798425	GSE32222
ESR1	Zinc-coordinating DNA-binding domains	Cell Line	MCF-7	33504_sort_peaks.narrowPeak.bed.bed	Cistrome	GSM798424	GSE32222
ESR1	Zinc-coordinating DNA-binding domains	Cell Line	MCF-7	33525_sort_peaks.narrowPeak.bed.bed	Cistrome	GSM798423	GSE32222
TP63	Immunoglobulin fold	primary cell	keratinocyte	34559_sort_peaks.narrowPeak.bed.bed	Cistrome	GSM794864	GSE32061
TP63	Immunoglobulin fold	primary cell	keratinocyte	34560_sort_peaks.narrowPeak.bed.bed	Cistrome	GSM794862	GSE32061
RXRA	Zinc-coordinating DNA-binding domains	Cell Line	LS180	5453_sort_peaks.narrowPeak.bed.bed	Cistrome	GSM791406	GSE31939
RXRA	Zinc-coordinating DNA-binding domains	Cell Line	LS180	5452_sort_peaks.narrowPeak.bed.bed	Cistrome	GSM791405	GSE31939
FLI1	Helix-turn-helix domains	Cell Line	HUVEC	5444_sort_peaks.narrowPeak.bed.bed	Cistrome	GSM790212	GSE31838
FLI1	Helix-turn-helix domains	Cell Line	HUVEC	5443_sort_peaks.narrowPeak.bed.bed	Cistrome	GSM790211	GSE31838
FLI1	Helix-turn-helix domains	Cell Line	HUVEC	5441_sort_peaks.narrowPeak.bed.bed	Cistrome	GSM790209	GSE31838
FLI1	Helix-turn-helix domains	Cell Line	EWS502	5439_sort_peaks.narrowPeak.bed.bed	Cistrome	GSM790207	GSE31838
FLI1	Helix-turn-helix domains	Cell Line	EWS502	5437_sort_peaks.narrowPeak.bed.bed	Cistrome	GSM790205	GSE31838
CEBPA	Basic domains	Cell Line	U937	8460_sort_peaks.narrowPeak.bed.bed	Cistrome	GSM788369	GSE29195
GATA1	Zinc-coordinating DNA-binding domains	Cell Line	K562	8459_sort_peaks.narrowPeak.bed.bed	Cistrome	GSM788368	GSE29195
GATA1	Zinc-coordinating DNA-binding domains	Cell Line	K562	8458_sort_peaks.narrowPeak.bed.bed	Cistrome	GSM788367	GSE29195
CEBPA	Basic domains	Cell Line	K562	8456_sort_peaks.narrowPeak.bed.bed	Cistrome	GSM788365	GSE29195
CEBPA	Basic domains	Cell Line	K562	8455_sort_peaks.narrowPeak.bed.bed	Cistrome	GSM788364	GSE29195
EGR2	Zinc-coordinating DNA-binding domains	Primary Cell	macrophage	34567_sort_peaks.narrowPeak.bed.bed	Cistrome	GSM785504	GSE31621
EGR2	Zinc-coordinating DNA-binding domains	Primary Cell	macrophage	34563_sort_peaks.narrowPeak.bed.bed	Cistrome	GSM785503	GSE31621
CEBPB	Basic domains	Primary Cell	macrophage	34564_sort_peaks.narrowPeak.bed.bed	Cistrome	GSM785502	GSE31621
SPI1	Helix-turn-helix domains	Primary Cell	macrophage	34565_sort_peaks.narrowPeak.bed.bed	Cistrome	GSM785501	GSE31621
CEBPB	Basic domains	primary cell	CD14-positive-monocyte	34932_sort_peaks.narrowPeak.bed.bed	Cistrome	GSM785496	GSE31621
SPI1	Helix-turn-helix domains	primary cell	CD14-positive-monocyte	34929_sort_peaks.narrowPeak.bed.bed	Cistrome	GSM785495	GSE31621
CTCF	Zinc-coordinating DNA-binding domains	Cell Line	BL-41	5830_sort_peaks.narrowPeak.bed.bed	Cistrome	GSM782158	GSE31485
CTCF	Zinc-coordinating DNA-binding domains	Cell Line	BJAB	5828_sort_peaks.narrowPeak.bed.bed	Cistrome	GSM782156	GSE31485
POLR2B	ENCODE: TF	Cell Line	HeLa-S3	9216_sort_peaks.narrowPeak.bed.bed	Cistrome	GSM779436	GSE31419
YY1	Zinc-coordinating DNA-binding domains	Cell Line	HeLa-S3	9213_sort_peaks.narrowPeak.bed.bed	Cistrome	GSM779433	GSE31419
GABPA	Helix-turn-helix domains	Cell Line	HeLa-S3	9212_sort_peaks.narrowPeak.bed.bed	Cistrome	GSM779432	GSE31419
THAP1	Zinc-coordinating DNA-binding domains	Cell Line	HeLa-S3	9211_sort_peaks.narrowPeak.bed.bed	Cistrome	GSM779431	GSE31419
ZNF143	Zinc-coordinating DNA-binding domains	Cell Line	HeLa-S3	9210_sort_peaks.narrowPeak.bed.bed	Cistrome	GSM779430	GSE31419
AR	Zinc-coordinating DNA-binding domains	Cell Line	LNCAP	9262_sort_peaks.narrowPeak.bed.bed	Cistrome	GSM775365	GSE31294
AR	Zinc-coordinating DNA-binding domains	Cell Line	LNCAP	9261_sort_peaks.narrowPeak.bed.bed	Cistrome	GSM775364	GSE31294
PGR	Zinc-coordinating DNA-binding domains	Cell Line	T-47D	33566_sort_peaks.narrowPeak.bed.bed	Cistrome	GSM770765	GSE31129
PGR	Zinc-coordinating DNA-binding domains	Cell Line	T-47D	33570_sort_peaks.narrowPeak.bed.bed	Cistrome	GSM770764	GSE31129
PGR	Zinc-coordinating DNA-binding domains	Cell Line	T-47D	33567_sort_peaks.narrowPeak.bed.bed	Cistrome	GSM770762	GSE31129
PGR	Zinc-coordinating DNA-binding domains	Cell Line	AB32	33569_sort_peaks.narrowPeak.bed.bed	Cistrome	GSM770759	GSE31129
PGR	Zinc-coordinating DNA-binding domains	Cell Line	AB32	33571_sort_peaks.narrowPeak.bed.bed	Cistrome	GSM770758	GSE31129
POLR2A	ENCODE: TF	Cell Line	HeLa-S3	1315_sort_peaks.narrowPeak.bed.bed	Cistrome	GSM766172	GSE30895
POLR2A	ENCODE: TF	Cell Line	HeLa-S3	1316_sort_peaks.narrowPeak.bed.bed	Cistrome	GSM766171	GSE30895
POLR2A	ENCODE: TF	Cell Line	OCI-LY1	35522_sort_peaks.narrowPeak.bed.bed	Cistrome	GSM763428	GSE29282
POLR2A	ENCODE: TF	Cell Line	OCI-LY1	35532_sort_peaks.narrowPeak.bed.bed	Cistrome	GSM763427	GSE29282
NCOR2	Helix-turn-helix domains	Cell Line	OCI-LY1	35525_sort_peaks.narrowPeak.bed.bed	Cistrome	GSM763406	GSE29282
BCL6	Zinc-coordinating DNA-binding domains	Cell Line	OCI-LY1	35517_sort_peaks.narrowPeak.bed.bed	Cistrome	GSM763404	GSE29282
BCL6	Zinc-coordinating DNA-binding domains	Cell Line	OCI-LY1	35524_sort_peaks.narrowPeak.bed.bed	Cistrome	GSM763402	GSE29282
MYC	Basic domains	Cell Line	Ramos	5969_sort_peaks.narrowPeak.bed.bed	Cistrome	GSM762711	GSE30726
MYC	Basic domains	Cell Line	BL-41	5968_sort_peaks.narrowPeak.bed.bed	Cistrome	GSM762710	GSE30726
MYC	Basic domains	Cell Line	CA46	5966_sort_peaks.narrowPeak.bed.bed	Cistrome	GSM762708	GSE30726
MYC	Basic domains	Cell Line	Raji	5965_sort_peaks.narrowPeak.bed.bed	Cistrome	GSM762707	GSE30726
SMAD2	beta-Hairpin exposed by an alpha/beta-scaffold	Cell Line	H9	5366_sort_peaks.narrowPeak.bed.bed	Cistrome	GSM761758	GSE19461
SMAD2	beta-Hairpin exposed by an alpha/beta-scaffold	Cell Line	H9	5365_sort_peaks.narrowPeak.bed.bed	Cistrome	GSM761757	GSE19461
SMAD2	beta-Hairpin exposed by an alpha/beta-scaffold	Cell Line	H9	5364_sort_peaks.narrowPeak.bed.bed	Cistrome	GSM761756	GSE19461
SMAD2	beta-Hairpin exposed by an alpha/beta-scaffold	Cell Line	H9	5363_sort_peaks.narrowPeak.bed.bed	Cistrome	GSM761755	GSE19461
NR3C1	Zinc-coordinating DNA-binding domains	Cell Line	LNCAP	2242_sort_peaks.narrowPeak.bed.bed	Cistrome	GSM759670	GSE30623
NR3C1	Zinc-coordinating DNA-binding domains	Cell Line	LNCAP	2243_sort_peaks.narrowPeak.bed.bed	Cistrome	GSM759669	GSE30623
FOXA1	Helix-turn-helix domains	Cell Line	LNCAP	2189_sort_peaks.narrowPeak.bed.bed	Cistrome	GSM759664	GSE30623
FOXA1	Helix-turn-helix domains	Cell Line	LNCAP	2190_sort_peaks.narrowPeak.bed.bed	Cistrome	GSM759663	GSE30623
FOXA1	Helix-turn-helix domains	Cell Line	LNCAP	2191_sort_peaks.narrowPeak.bed.bed	Cistrome	GSM759662	GSE30623
FOXA1	Helix-turn-helix domains	Cell Line	LNCAP	2192_sort_peaks.narrowPeak.bed.bed	Cistrome	GSM759661	GSE30623
AR	Zinc-coordinating DNA-binding domains	Cell Line	LNCAP	2171_sort_peaks.narrowPeak.bed.bed	Cistrome	GSM759660	GSE30623
AR	Zinc-coordinating DNA-binding domains	Cell Line	LNCAP	2172_sort_peaks.narrowPeak.bed.bed	Cistrome	GSM759659	GSE30623
AR	Zinc-coordinating DNA-binding domains	Cell Line	LNCAP	2173_sort_peaks.narrowPeak.bed.bed	Cistrome	GSM759658	GSE30623
AR	Zinc-coordinating DNA-binding domains	Cell Line	LNCAP	2174_sort_peaks.narrowPeak.bed.bed	Cistrome	GSM759657	GSE30623
AFF4	TcoF: TF	Cell Line	HCT116	1140_sort_peaks.narrowPeak.bed.bed	Cistrome	GSM749823	GSE30268
POLR2A	ENCODE: TF	Cell Line	HCT116	1151_sort_peaks.narrowPeak.bed.bed	Cistrome	GSM749821	GSE30268
AFF4	TcoF: TF	Cell Line	HCT116	1141_sort_peaks.narrowPeak.bed.bed	Cistrome	GSM749819	GSE30268
POLR2A	ENCODE: TF	Cell Line	HCT116	1152_sort_peaks.narrowPeak.bed.bed	Cistrome	GSM749817	GSE30268
CTCF	Zinc-coordinating DNA-binding domains	Cell Line	SAEC	46030_sort_peaks.narrowPeak.bed.bed	Cistrome	GSM749779	GSE30263
CTCF	Zinc-coordinating DNA-binding domains	Cell Line	AG04450	45563_sort_peaks.narrowPeak.bed.bed	Cistrome	GSM749769	GSE30263
CTCF	Zinc-coordinating DNA-binding domains	Cell Line	WERI-Rb-1	46047_sort_peaks.narrowPeak.bed.bed	Cistrome	GSM749768	GSE30263
CTCF	Zinc-coordinating DNA-binding domains	Cell Line	GM12875	45604_sort_peaks.narrowPeak.bed.bed	Cistrome	GSM749764	GSE30263
CTCF	Zinc-coordinating DNA-binding domains	Cell Line	GM12864	45590_sort_peaks.narrowPeak.bed.bed	Cistrome	GSM749762	GSE30263
CTCF	Zinc-coordinating DNA-binding domains	Cell Line	AG10803	45570_sort_peaks.narrowPeak.bed.bed	Cistrome	GSM749759	GSE30263
CTCF	Zinc-coordinating DNA-binding domains	Cell Line	GM12874	45602_sort_peaks.narrowPeak.bed.bed	Cistrome	GSM749757	GSE30263
CTCF	Zinc-coordinating DNA-binding domains	Cell Line	AG09309	45565_sort_peaks.narrowPeak.bed.bed	Cistrome	GSM749750	GSE30263
CTCF	Zinc-coordinating DNA-binding domains	Cell Line	GM12874	45601_sort_peaks.narrowPeak.bed.bed	Cistrome	GSM749741	GSE30263
CTCF	Zinc-coordinating DNA-binding domains	Cell Line	GM12865	45594_sort_peaks.narrowPeak.bed.bed	Cistrome	GSM749740	GSE30263
CTCF	Zinc-coordinating DNA-binding domains	Cell Line	HRE	45844_sort_peaks.narrowPeak.bed.bed	Cistrome	GSM749737	GSE30263
CTCF	Zinc-coordinating DNA-binding domains	Cell Line	GM12873	45600_sort_peaks.narrowPeak.bed.bed	Cistrome	GSM749730	GSE30263
CTCF	Zinc-coordinating DNA-binding domains	Cell Line	AG09319	45567_sort_peaks.narrowPeak.bed.bed	Cistrome	GSM749728	GSE30263
CTCF	Zinc-coordinating DNA-binding domains	Cell Line	HRE	45845_sort_peaks.narrowPeak.bed.bed	Cistrome	GSM749727	GSE30263
CTCF	Zinc-coordinating DNA-binding domains	Cell Line	GM12865	45592_sort_peaks.narrowPeak.bed.bed	Cistrome	GSM749725	GSE30263
CTCF	Zinc-coordinating DNA-binding domains	Cell Line	AG09319	45568_sort_peaks.narrowPeak.bed.bed	Cistrome	GSM749723	GSE30263
CTCF	Zinc-coordinating DNA-binding domains	Cell Line	AG10803	45569_sort_peaks.narrowPeak.bed.bed	Cistrome	GSM749714	GSE30263
CTCF	Zinc-coordinating DNA-binding domains	Cell Line	GM12801	45588_sort_peaks.narrowPeak.bed.bed	Cistrome	GSM749711	GSE30263
CTCF	Zinc-coordinating DNA-binding domains	Cell Line	GM06990	45581_sort_peaks.narrowPeak.bed.bed	Cistrome	GSM749708	GSE30263
CTCF	Zinc-coordinating DNA-binding domains	Cell Line	GM06990	45582_sort_peaks.narrowPeak.bed.bed	Cistrome	GSM749705	GSE30263
CTCF	Zinc-coordinating DNA-binding domains	Cell Line	HA-sp	45704_sort_peaks.narrowPeak.bed.bed	Cistrome	GSM749696	GSE30263
CTCF	Zinc-coordinating DNA-binding domains	Cell Line	AG04449	45562_sort_peaks.narrowPeak.bed.bed	Cistrome	GSM749695	GSE30263
CTCF	Zinc-coordinating DNA-binding domains	Cell Line	GM12872	45597_sort_peaks.narrowPeak.bed.bed	Cistrome	GSM749694	GSE30263
CTCF	Zinc-coordinating DNA-binding domains	Cell Line	SK-N-SH_RA	46042_sort_peaks.narrowPeak.bed.bed	Cistrome	GSM749693	GSE30263
CTCF	Zinc-coordinating DNA-binding domains	Cell Line	GM12872	45596_sort_peaks.narrowPeak.bed.bed	Cistrome	GSM749692	GSE30263
CTCF	Zinc-coordinating DNA-binding domains	Cell Line	HL-60	45835_sort_peaks.narrowPeak.bed.bed	Cistrome	GSM749688	GSE30263
CTCF	Zinc-coordinating DNA-binding domains	Cell Line	GM12873	45599_sort_peaks.narrowPeak.bed.bed	Cistrome	GSM749686	GSE30263
CTCF	Zinc-coordinating DNA-binding domains	Cell Line	SAEC	46031_sort_peaks.narrowPeak.bed.bed	Cistrome	GSM749684	GSE30263
CTCF	Zinc-coordinating DNA-binding domains	Cell Line	AG09309	45566_sort_peaks.narrowPeak.bed.bed	Cistrome	GSM749680	GSE30263
CTCF	Zinc-coordinating DNA-binding domains	Cell Line	WERI-Rb-1	46048_sort_peaks.narrowPeak.bed.bed	Cistrome	GSM749679	GSE30263
CTCF	Zinc-coordinating DNA-binding domains	Cell Line	AG04449	45561_sort_peaks.narrowPeak.bed.bed	Cistrome	GSM749678	GSE30263
CTCF	Zinc-coordinating DNA-binding domains	Cell Line	GM12864	45591_sort_peaks.narrowPeak.bed.bed	Cistrome	GSM749676	GSE30263
CTCF	Zinc-coordinating DNA-binding domains	Cell Line	GM12875	45603_sort_peaks.narrowPeak.bed.bed	Cistrome	GSM749670	GSE30263
CTCF	Zinc-coordinating DNA-binding domains	Cell Line	SK-N-SH_RA	46043_sort_peaks.narrowPeak.bed.bed	Cistrome	GSM749667	GSE30263
EP300	ENCODE: TF	Cell Line	NB4	37976_sort_peaks.narrowPeak.bed.bed	Cistrome	GSM749524	GSE30254
RUNX1	Immunoglobulin fold	Cell Line	NB4	37984_sort_peaks.narrowPeak.bed.bed	Cistrome	GSM749517	GSE30254
POLR2A	ENCODE: TF	Cell Line	K562	8120_sort_peaks.narrowPeak.bed.bed	Cistrome	GSM748555	GSE32883
POLR2A	ENCODE: TF	Cell Line	K562	8119_sort_peaks.narrowPeak.bed.bed	Cistrome	GSM748554	GSE32883
MYC	Basic domains	Cell Line	K562	8118_sort_peaks.narrowPeak.bed.bed	Cistrome	GSM748553	GSE32883
MYC	Basic domains	Cell Line	K562	8117_sort_peaks.narrowPeak.bed.bed	Cistrome	GSM748552	GSE32883
MYC	Basic domains	Cell Line	K562	8116_sort_peaks.narrowPeak.bed.bed	Cistrome	GSM748551	GSE32883
POLR2A	ENCODE: TF	Cell Line	HepG2	8110_sort_peaks.narrowPeak.bed.bed	Cistrome	GSM748545	GSE32883
POLR2A	ENCODE: TF	Cell Line	HepG2	8109_sort_peaks.narrowPeak.bed.bed	Cistrome	GSM748544	GSE32883
POLR2A	ENCODE: TF	Cell Line	HepG2	8108_sort_peaks.narrowPeak.bed.bed	Cistrome	GSM748543	GSE32883
MYC	Basic domains	Cell Line	HepG2	8107_sort_peaks.narrowPeak.bed.bed	Cistrome	GSM748542	GSE32883
MYC	Basic domains	Cell Line	HepG2	8106_sort_peaks.narrowPeak.bed.bed	Cistrome	GSM748541	GSE32883
MYC	Basic domains	Cell Line	HepG2	8105_sort_peaks.narrowPeak.bed.bed	Cistrome	GSM748540	GSE32883
CTCF	Zinc-coordinating DNA-binding domains	Cell Line	HepG2	8104_sort_peaks.narrowPeak.bed.bed	Cistrome	GSM748539	GSE32883
CTCF	Zinc-coordinating DNA-binding domains	Cell Line	HepG2	8103_sort_peaks.narrowPeak.bed.bed	Cistrome	GSM748538	GSE32883
POLR2A	ENCODE: TF	Cell Line	HeLa-S3	8101_sort_peaks.narrowPeak.bed.bed	Cistrome	GSM748536	GSE32883
POLR2A	ENCODE: TF	Cell Line	HeLa-S3	8100_sort_peaks.narrowPeak.bed.bed	Cistrome	GSM748535	GSE32883
MYC	Basic domains	Cell Line	HeLa-S3	8099_sort_peaks.narrowPeak.bed.bed	Cistrome	GSM748534	GSE32883
MYC	Basic domains	Cell Line	HeLa-S3	8098_sort_peaks.narrowPeak.bed.bed	Cistrome	GSM748533	GSE32883
POLR2A	ENCODE: TF	Cell Line	H1	8097_sort_peaks.narrowPeak.bed.bed	Cistrome	GSM748532	GSE32883
MYC	Basic domains	Cell Line	H1	8096_sort_peaks.narrowPeak.bed.bed	Cistrome	GSM748531	GSE32883
POLR2A	ENCODE: TF	Cell Line	GM12878	8094_sort_peaks.narrowPeak.bed.bed	Cistrome	GSM748529	GSE32883
POLR2A	ENCODE: TF	Cell Line	GM12878	8093_sort_peaks.narrowPeak.bed.bed	Cistrome	GSM748528	GSE32883
MYC	Basic domains	Cell Line	GM12878	8092_sort_peaks.narrowPeak.bed.bed	Cistrome	GSM748527	GSE32883
MYC	Basic domains	Cell Line	GM12878	8091_sort_peaks.narrowPeak.bed.bed	Cistrome	GSM748526	GSE32883
CDX2	Helix-turn-helix domains	Cell Line	Colo320	36710_sort_peaks.narrowPeak.bed.bed	Cistrome	GSM743040	GSE26320
ETV4	Helix-turn-helix domains	Cell Line	PC-3	5924_sort_peaks.narrowPeak.bed.bed	Cistrome	GSM738817	GSE29808
CTCF	Zinc-coordinating DNA-binding domains	Cell Line	NHDF-Ad	45472_sort_peaks.narrowPeak.bed.bed	Cistrome	GSM733744	GSE29611
CTCF	Zinc-coordinating DNA-binding domains	Cell Line	NHLF	45504_sort_peaks.narrowPeak.bed.bed	Cistrome	GSM733695	GSE29611
FOXH1	Helix-turn-helix domains	Cell Line	H9	1010_sort_peaks.narrowPeak.bed.bed	Cistrome	GSM727589	GSE29422
FOXH1	Helix-turn-helix domains	Cell Line	H9	1011_sort_peaks.narrowPeak.bed.bed	Cistrome	GSM727564	GSE29422
POLR2A	ENCODE: TF	Cell Line	U937	37641_sort_peaks.narrowPeak.bed.bed	Cistrome	GSM726989	GSE23730
POLR2A	ENCODE: TF	Cell Line	U937	37642_sort_peaks.narrowPeak.bed.bed	Cistrome	GSM726988	GSE23730
RUNX1	Immunoglobulin fold	Cell Line	SKNO-1	37638_sort_peaks.narrowPeak.bed.bed	Cistrome	GSM726978	GSE23730
CBFB	TcoF: TF	Cell Line	SKNO-1	37640_sort_peaks.narrowPeak.bed.bed	Cistrome	GSM726977	GSE23730
POLR2A	ENCODE: TF	Cell Line	Kasumi-1	8485_sort_peaks.narrowPeak.bed.bed	Cistrome	GSM722710	GSE29222
POLR2A	ENCODE: TF	Cell Line	Kasumi-1	8484_sort_peaks.narrowPeak.bed.bed	Cistrome	GSM722709	GSE29222
RUNX1	Immunoglobulin fold	Cell Line	Kasumi-1	8480_sort_peaks.narrowPeak.bed.bed	Cistrome	GSM722707	GSE29222
RUNX1	Immunoglobulin fold	Cell Line	Kasumi-1	8479_sort_peaks.narrowPeak.bed.bed	Cistrome	GSM722706	GSE29222
RUNX1	Immunoglobulin fold	Cell Line	Kasumi-1	8478_sort_peaks.narrowPeak.bed.bed	Cistrome	GSM722705	GSE29222
RUNX1	Immunoglobulin fold	Cell Line	Kasumi-1	8477_sort_peaks.narrowPeak.bed.bed	Cistrome	GSM722704	GSE29222
TCF7L2	Other all-alpha-helical DNA-binding domains	Cell Line	U937	8448_sort_peaks.narrowPeak.bed.bed	Cistrome	GSM722426	GSE29195
SMAD1	beta-Hairpin exposed by an alpha/beta-scaffold	Cell Line	U937	8447_sort_peaks.narrowPeak.bed.bed	Cistrome	GSM722425	GSE29195
CEBPA	Basic domains	Cell Line	U937	8446_sort_peaks.narrowPeak.bed.bed	Cistrome	GSM722424	GSE29195
CEBPA	Basic domains	Cell Line	U937	8444_sort_peaks.narrowPeak.bed.bed	Cistrome	GSM722423	GSE29195
TCF7L2	Other all-alpha-helical DNA-binding domains	Cell Line	K562	8435_sort_peaks.narrowPeak.bed.bed	Cistrome	GSM722419	GSE29196
TCF7L2	Other all-alpha-helical DNA-binding domains	Cell Line	K562	8434_sort_peaks.narrowPeak.bed.bed	Cistrome	GSM722418	GSE29196
SMAD1	beta-Hairpin exposed by an alpha/beta-scaffold	Cell Line	K562	8433_sort_peaks.narrowPeak.bed.bed	Cistrome	GSM722417	GSE29196
SMAD1	beta-Hairpin exposed by an alpha/beta-scaffold	Cell Line	K562	8432_sort_peaks.narrowPeak.bed.bed	Cistrome	GSM722416	GSE29196
GATA2	Zinc-coordinating DNA-binding domains	Cell Line	K562	8431_sort_peaks.narrowPeak.bed.bed	Cistrome	GSM722415	GSE29196
GATA2	Zinc-coordinating DNA-binding domains	Cell Line	K562	8430_sort_peaks.narrowPeak.bed.bed	Cistrome	GSM722414	GSE29196
GATA1	Zinc-coordinating DNA-binding domains	Cell Line	K562	8429_sort_peaks.narrowPeak.bed.bed	Cistrome	GSM722413	GSE29195
GATA1	Zinc-coordinating DNA-binding domains	Cell Line	K562	8428_sort_peaks.narrowPeak.bed.bed	Cistrome	GSM722412	GSE29195
TCF7L1	Other all-alpha-helical DNA-binding domains	Cell Line	Jurkat	37385_sort_peaks.narrowPeak.bed.bed	Cistrome	GSM722167	GSE29180
EP300	ENCODE: TF	Cell Line	MCF-7	2284_sort_peaks.narrowPeak.bed.bed	Cistrome	GSM720425	GSE29073
EP300	ENCODE: TF	Cell Line	MCF-7	2285_sort_peaks.narrowPeak.bed.bed	Cistrome	GSM720424	GSE29073
GATA3	Zinc-coordinating DNA-binding domains	Cell Line	MCF-7	2324_sort_peaks.narrowPeak.bed.bed	Cistrome	GSM720423	GSE29073
GATA3	Zinc-coordinating DNA-binding domains	Cell Line	MCF-7	2325_sort_peaks.narrowPeak.bed.bed	Cistrome	GSM720422	GSE29073
EZH2	TcoF: TF	Cell Line	VCaP	8664_sort_peaks.narrowPeak.bed.bed	Cistrome	GSM717405	GSE28950
EZH2	TcoF: TF	Cell Line	VCaP	8663_sort_peaks.narrowPeak.bed.bed	Cistrome	GSM717404	GSE28950
AR	Zinc-coordinating DNA-binding domains	Cell Line	VCaP	8653_sort_peaks.narrowPeak.bed.bed	Cistrome	GSM717394	GSE28950
AR	Zinc-coordinating DNA-binding domains	Cell Line	VCaP	8652_sort_peaks.narrowPeak.bed.bed	Cistrome	GSM717393	GSE28950
AR	Zinc-coordinating DNA-binding domains	Cell Line	VCaP	8651_sort_peaks.narrowPeak.bed.bed	Cistrome	GSM717392	GSE28950
NR2F2	Zinc-coordinating DNA-binding domains	Other	Neural_crest_cell	35621_sort_peaks.narrowPeak.bed.bed	Cistrome	GSM714812	GSE28876
NR2F1	Zinc-coordinating DNA-binding domains	Other	Neural_crest_cell	35628_sort_peaks.narrowPeak.bed.bed	Cistrome	GSM714811	GSE28876
EP300	ENCODE: TF	Other	Neural_crest_cell	35629_sort_peaks.narrowPeak.bed.bed	Cistrome	GSM714804	GSE28876
REPIN1	ENCODE: TF	Cell Line	LNCAP	35828_sort_peaks.narrowPeak.bed.bed	Cistrome	GSM714610	GSE28857
E2F6	Helix-turn-helix domains	Cell Line	K562	1978_sort_peaks.narrowPeak.bed.bed	Cistrome	GSM701863	GSE28162
NR1H2	Zinc-coordinating DNA-binding domains	Cell Line	THP-1	8397_sort_peaks.narrowPeak.bed.bed	Cistrome	GSM700470	GSE28319
NR1H2	Zinc-coordinating DNA-binding domains	Cell Line	THP-1	8396_sort_peaks.narrowPeak.bed.bed	Cistrome	GSM700469	GSE28319
TRIM28	ENCODE: TF	Cell Line	U2OS	2780_sort_peaks.narrowPeak.bed.bed	Cistrome	GSM700369	GSE27929
TRIM28	ENCODE: TF	Cell Line	U2OS	2781_sort_peaks.narrowPeak.bed.bed	Cistrome	GSM700368	GSE27929
TRIM28	ENCODE: TF	Cell Line	U2OS	2797_sort_peaks.narrowPeak.bed.bed	Cistrome	GSM700366	GSE27929
ELK4	Helix-turn-helix domains	Cell Line	293	1172_sort_peaks.narrowPeak.bed.bed	Cistrome	GSM700361	GSE27929
ELK4	Helix-turn-helix domains	Cell Line	293	1173_sort_peaks.narrowPeak.bed.bed	Cistrome	GSM700360	GSE27929
TRIM28	ENCODE: TF	Cell Line	293	1194_sort_peaks.narrowPeak.bed.bed	Cistrome	GSM700359	GSE27929
TRIM28	ENCODE: TF	Cell Line	293	1195_sort_peaks.narrowPeak.bed.bed	Cistrome	GSM700358	GSE27929
TRIM28	ENCODE: TF	Cell Line	293	1174_sort_peaks.narrowPeak.bed.bed	Cistrome	GSM700357	GSE27929
TRIM28	ENCODE: TF	Cell Line	293	1175_sort_peaks.narrowPeak.bed.bed	Cistrome	GSM700356	GSE27929
TRIM28	ENCODE: TF	Cell Line	293	1176_sort_peaks.narrowPeak.bed.bed	Cistrome	GSM700355	GSE27929
TRIM28	ENCODE: TF	Cell Line	293	1177_sort_peaks.narrowPeak.bed.bed	Cistrome	GSM700354	GSE27929
TRIM28	ENCODE: TF	Cell Line	293	1178_sort_peaks.narrowPeak.bed.bed	Cistrome	GSM700353	GSE27929
FOXA1	Helix-turn-helix domains	Cell Line	LNCAP	5680_sort_peaks.narrowPeak.bed.bed	Cistrome	GSM699635	GSE28264
FOXA1	Helix-turn-helix domains	Cell Line	LNCAP	5679_sort_peaks.narrowPeak.bed.bed	Cistrome	GSM699634	GSE28264
NKX3-1	Helix-turn-helix domains	Cell Line	LNCAP	5678_sort_peaks.narrowPeak.bed.bed	Cistrome	GSM699633	GSE28264
NKX3-1	Helix-turn-helix domains	Cell Line	LNCAP	5677_sort_peaks.narrowPeak.bed.bed	Cistrome	GSM699632	GSE28264
SETDB1	ENCODE: TF	Cell Line	WM451-lu	2976_sort_peaks.narrowPeak.bed.bed	Cistrome	GSM697626	GSE26372
SETDB1	ENCODE: TF	Cell Line	WM262	2974_sort_peaks.narrowPeak.bed.bed	Cistrome	GSM697625	GSE26372
POLR2A	ENCODE: TF	Cell Line	LNCAP	2244_sort_peaks.narrowPeak.bed.bed	Cistrome	GSM696844	GSE28126
POLR2A	ENCODE: TF	Cell Line	LNCAP	2245_sort_peaks.narrowPeak.bed.bed	Cistrome	GSM696843	GSE28126
AR	Zinc-coordinating DNA-binding domains	Cell Line	VCaP	2910_sort_peaks.narrowPeak.bed.bed	Cistrome	GSM696842	GSE28126
AR	Zinc-coordinating DNA-binding domains	Cell Line	VCaP	2911_sort_peaks.narrowPeak.bed.bed	Cistrome	GSM696841	GSE28126
AR	Zinc-coordinating DNA-binding domains	Cell Line	LNCAP	2176_sort_peaks.narrowPeak.bed.bed	Cistrome	GSM696839	GSE28126
EP300	ENCODE: TF	Cell Line	LNCAP	2185_sort_peaks.narrowPeak.bed.bed	Cistrome	GSM686944	GSE27823
EP300	ENCODE: TF	Cell Line	LNCAP	2186_sort_peaks.narrowPeak.bed.bed	Cistrome	GSM686943	GSE27823
VDR	Zinc-coordinating DNA-binding domains	Cell Line	THP-1	2774_sort_peaks.narrowPeak.bed.bed	Cistrome	GSM678269	GSE27437
VDR	Zinc-coordinating DNA-binding domains	Cell Line	THP-1	2775_sort_peaks.narrowPeak.bed.bed	Cistrome	GSM678268	GSE27437
MYBL2	Helix-turn-helix domains	Cell Line	HeLa-S3	5891_sort_peaks.narrowPeak.bed.bed	Cistrome	GSM665910	GSE27031
MYBL2	Helix-turn-helix domains	Cell Line	HeLa-S3	5890_sort_peaks.narrowPeak.bed.bed	Cistrome	GSM665909	GSE27031
FOXA1	Helix-turn-helix domains	Cell Line	T-47D	2735_sort_peaks.narrowPeak.bed.bed	Cistrome	GSM659796	GSE26831
FOXA1	Helix-turn-helix domains	Cell Line	T-47D	2736_sort_peaks.narrowPeak.bed.bed	Cistrome	GSM659795	GSE26831
JUN	Basic domains	Cell Line	MCF-7	2366_sort_peaks.narrowPeak.bed.bed	Cistrome	GSM659792	GSE26831
JUN	Basic domains	Cell Line	MCF-7	2367_sort_peaks.narrowPeak.bed.bed	Cistrome	GSM659791	GSE26831
FOS	Basic domains	Cell Line	MCF-7	2317_sort_peaks.narrowPeak.bed.bed	Cistrome	GSM659790	GSE26831
FOS	Basic domains	Cell Line	MCF-7	2318_sort_peaks.narrowPeak.bed.bed	Cistrome	GSM659789	GSE26831
FOXA1	Helix-turn-helix domains	Cell Line	MCF-7	2319_sort_peaks.narrowPeak.bed.bed	Cistrome	GSM659788	GSE26831
FOXA1	Helix-turn-helix domains	Cell Line	MCF-7	2320_sort_peaks.narrowPeak.bed.bed	Cistrome	GSM659787	GSE26831
POLR2A	ENCODE: TF	Cell Line	NCCIT	35106_sort_peaks.narrowPeak.bed.bed	Cistrome	GSM654639	GSE26598
CTCF	Zinc-coordinating DNA-binding domains	Cell Line	NHLF	35380_sort_peaks.narrowPeak.bed.bed	Cistrome	GSM646475	GSE26320
CTCF	Zinc-coordinating DNA-binding domains	Cell Line	NHLF	35412_sort_peaks.narrowPeak.bed.bed	Cistrome	GSM646474	GSE26320
CTCF	Zinc-coordinating DNA-binding domains	Cell Line	GM12878	36575_sort_peaks.narrowPeak.bed.bed	Cistrome	GSM646315	GSE26320
ESR1	Zinc-coordinating DNA-binding domains	Cell Line	U2OS	71968_sort_peaks.narrowPeak.bed.bed	Cistrome	GSM641427	GSE26110
ESR1	Zinc-coordinating DNA-binding domains	Cell Line	U2OS	71969_sort_peaks.narrowPeak.bed.bed	Cistrome	GSM641426	GSE26110
BCL6	Zinc-coordinating DNA-binding domains	Cell Line	Jurkat	1958_sort_peaks.narrowPeak.bed.bed	Cistrome	GSM640427	GSE26085
ESR1	Zinc-coordinating DNA-binding domains	Cell Line	MCF-7	2287_sort_peaks.narrowPeak.bed.bed	Cistrome	GSM640422	GSE26083
POLR2A	ENCODE: TF	Cell Line	MCF-7	2374_sort_peaks.narrowPeak.bed.bed	Cistrome	GSM640420	GSE26083
TERF2	TcoF: TF	Cell Line	BJ	18_sort_peaks.narrowPeak.bed.bed	Cistrome	GSM638202	GSE26005
TERF1	TcoF: TF	Cell Line	BJ	17_sort_peaks.narrowPeak.bed.bed	Cistrome	GSM638201	GSE26005
POLR2A	ENCODE: TF	Cell Line	Jurkat	5199_sort_peaks.narrowPeak.bed.bed	Cistrome	GSM637409	GSE25494
POLR2A	ENCODE: TF	Cell Line	Jurkat	5198_sort_peaks.narrowPeak.bed.bed	Cistrome	GSM637408	GSE25494
POLR2A	ENCODE: TF	Cell Line	Jurkat	5197_sort_peaks.narrowPeak.bed.bed	Cistrome	GSM637407	GSE25494
PPARG	Zinc-coordinating DNA-binding domains	Cell Line	SGBS	4492_sort_peaks.narrowPeak.bed.bed	Cistrome	GSM634630	GSE25836
PPARG	Zinc-coordinating DNA-binding domains	Cell Line	SGBS	4493_sort_peaks.narrowPeak.bed.bed	Cistrome	GSM634629	GSE25836
ESR1	Zinc-coordinating DNA-binding domains	Cell Line	T-47D	6590_sort_peaks.narrowPeak.bed.bed	Cistrome	GSM631493	GSE25710
ESR1	Zinc-coordinating DNA-binding domains	Cell Line	T-47D	6589_sort_peaks.narrowPeak.bed.bed	Cistrome	GSM631492	GSE25710
ESR1	Zinc-coordinating DNA-binding domains	Cell Line	T-47D	6588_sort_peaks.narrowPeak.bed.bed	Cistrome	GSM631491	GSE25710
ESR1	Zinc-coordinating DNA-binding domains	Cell Line	T-47D	6587_sort_peaks.narrowPeak.bed.bed	Cistrome	GSM631490	GSE25710
ESR1	Zinc-coordinating DNA-binding domains	Cell Line	T-47D	6586_sort_peaks.narrowPeak.bed.bed	Cistrome	GSM631489	GSE25710
ESR1	Zinc-coordinating DNA-binding domains	Cell Line	ZR-75-1	40373_sort_peaks.narrowPeak.bed.bed	Cistrome	GSM631488	GSE25710
ESR1	Zinc-coordinating DNA-binding domains	Cell Line	ZR-75-1	40372_sort_peaks.narrowPeak.bed.bed	Cistrome	GSM631487	GSE25710
ESR1	Zinc-coordinating DNA-binding domains	Cell Line	ZR-75-1	40375_sort_peaks.narrowPeak.bed.bed	Cistrome	GSM631486	GSE25710
ESR1	Zinc-coordinating DNA-binding domains	Cell Line	ZR-75-1	40371_sort_peaks.narrowPeak.bed.bed	Cistrome	GSM631485	GSE25710
ESR1	Zinc-coordinating DNA-binding domains	Cell Line	MCF-7	6581_sort_peaks.narrowPeak.bed.bed	Cistrome	GSM631484	GSE25710
ESR1	Zinc-coordinating DNA-binding domains	Cell Line	MCF-7	6580_sort_peaks.narrowPeak.bed.bed	Cistrome	GSM631483	GSE25710
ESR1	Zinc-coordinating DNA-binding domains	Cell Line	MCF-7	6579_sort_peaks.narrowPeak.bed.bed	Cistrome	GSM631482	GSE25710
ESR1	Zinc-coordinating DNA-binding domains	Cell Line	MCF-7	6578_sort_peaks.narrowPeak.bed.bed	Cistrome	GSM631481	GSE25710
ESR1	Zinc-coordinating DNA-binding domains	Cell Line	MCF-7	6577_sort_peaks.narrowPeak.bed.bed	Cistrome	GSM631480	GSE25710
CTCF	Zinc-coordinating DNA-binding domains	Cell Line	MCF-7	6576_sort_peaks.narrowPeak.bed.bed	Cistrome	GSM631479	GSE25710
CTCF	Zinc-coordinating DNA-binding domains	Cell Line	MCF-7	6575_sort_peaks.narrowPeak.bed.bed	Cistrome	GSM631478	GSE25710
CTCF	Zinc-coordinating DNA-binding domains	Cell Line	MCF-7	6574_sort_peaks.narrowPeak.bed.bed	Cistrome	GSM631477	GSE25710
CTCF	Zinc-coordinating DNA-binding domains	Cell Line	MCF-7	6573_sort_peaks.narrowPeak.bed.bed	Cistrome	GSM631476	GSE25710
CTCF	Zinc-coordinating DNA-binding domains	Cell Line	MCF-7	6572_sort_peaks.narrowPeak.bed.bed	Cistrome	GSM631475	GSE25710
FOXA1	Helix-turn-helix domains	Cell Line	MCF-7	6571_sort_peaks.narrowPeak.bed.bed	Cistrome	GSM631474	GSE25710
FOXA1	Helix-turn-helix domains	Cell Line	T-47D	6570_sort_peaks.narrowPeak.bed.bed	Cistrome	GSM631473	GSE25710
FOXA1	Helix-turn-helix domains	Cell Line	ZR-75-1	40376_sort_peaks.narrowPeak.bed.bed	Cistrome	GSM631472	GSE25710
FOXA1	Helix-turn-helix domains	Cell Line	MCF-7	6568_sort_peaks.narrowPeak.bed.bed	Cistrome	GSM631471	GSE25710
FOXA1	Helix-turn-helix domains	Cell Line	MCF-7	6567_sort_peaks.narrowPeak.bed.bed	Cistrome	GSM631470	GSE25710
FOXA1	Helix-turn-helix domains	Cell Line	MCF-7	6566_sort_peaks.narrowPeak.bed.bed	Cistrome	GSM631469	GSE25710
ESR1	Zinc-coordinating DNA-binding domains	Cell Line	MCF-7	6565_sort_peaks.narrowPeak.bed.bed	Cistrome	GSM631468	GSE25710
ESR1	Zinc-coordinating DNA-binding domains	Cell Line	MCF-7	6564_sort_peaks.narrowPeak.bed.bed	Cistrome	GSM631467	GSE25710
ESR1	Zinc-coordinating DNA-binding domains	Cell Line	MCF-7	6563_sort_peaks.narrowPeak.bed.bed	Cistrome	GSM631466	GSE25710
ESR1	Zinc-coordinating DNA-binding domains	Cell Line	MCF-7	6562_sort_peaks.narrowPeak.bed.bed	Cistrome	GSM631465	GSE25710
ESR1	Zinc-coordinating DNA-binding domains	Cell Line	MCF-7	6561_sort_peaks.narrowPeak.bed.bed	Cistrome	GSM631464	GSE25710
ESR1	Zinc-coordinating DNA-binding domains	Cell Line	MCF-7	6560_sort_peaks.narrowPeak.bed.bed	Cistrome	GSM631463	GSE25710
ESR1	Zinc-coordinating DNA-binding domains	Cell Line	MCF-7	6559_sort_peaks.narrowPeak.bed.bed	Cistrome	GSM631462	GSE25710
ESR1	Zinc-coordinating DNA-binding domains	Cell Line	MCF-7	6558_sort_peaks.narrowPeak.bed.bed	Cistrome	GSM631461	GSE25710
ESR1	Zinc-coordinating DNA-binding domains	Cell Line	MCF-7	6557_sort_peaks.narrowPeak.bed.bed	Cistrome	GSM631460	GSE25710
ESR1	Zinc-coordinating DNA-binding domains	Cell Line	MCF-7	6556_sort_peaks.narrowPeak.bed.bed	Cistrome	GSM631459	GSE25710
ESR1	Zinc-coordinating DNA-binding domains	Cell Line	MCF-7	6555_sort_peaks.narrowPeak.bed.bed	Cistrome	GSM631458	GSE25710
ESR1	Zinc-coordinating DNA-binding domains	Cell Line	MCF-7	6554_sort_peaks.narrowPeak.bed.bed	Cistrome	GSM631457	GSE25710
ESR1	Zinc-coordinating DNA-binding domains	Cell Line	MCF-7	6553_sort_peaks.narrowPeak.bed.bed	Cistrome	GSM631456	GSE25710
ESR1	Zinc-coordinating DNA-binding domains	Cell Line	MCF-7	6552_sort_peaks.narrowPeak.bed.bed	Cistrome	GSM631455	GSE25710
ESR1	Zinc-coordinating DNA-binding domains	Cell Line	MCF-7	6551_sort_peaks.narrowPeak.bed.bed	Cistrome	GSM631454	GSE25710
ESR1	Zinc-coordinating DNA-binding domains	Cell Line	MCF-7	6550_sort_peaks.narrowPeak.bed.bed	Cistrome	GSM631453	GSE25710
ESR1	Zinc-coordinating DNA-binding domains	Cell Line	MCF-7	6549_sort_peaks.narrowPeak.bed.bed	Cistrome	GSM631452	GSE25710
SPI1	Helix-turn-helix domains	Cell Line	THP-1	5884_sort_peaks.narrowPeak.bed.bed	Cistrome	GSM624143	GSE25426
RXRA	Zinc-coordinating DNA-binding domains	Cell Line	THP-1	5883_sort_peaks.narrowPeak.bed.bed	Cistrome	GSM624142	GSE25426
PPARG	Zinc-coordinating DNA-binding domains	Cell Line	THP-1	5882_sort_peaks.narrowPeak.bed.bed	Cistrome	GSM624141	GSE25426
CTCF	Zinc-coordinating DNA-binding domains	Cell Line	HepG2	1380_sort_peaks.narrowPeak.bed.bed	Cistrome	GSM614637	GSE25021
CTCF	Zinc-coordinating DNA-binding domains	Cell Line	HepG2	1381_sort_peaks.narrowPeak.bed.bed	Cistrome	GSM614636	GSE25021
CEBPA	Basic domains	Cell Line	HepG2	1374_sort_peaks.narrowPeak.bed.bed	Cistrome	GSM614634	GSE25021
CEBPA	Basic domains	Cell Line	HepG2	1375_sort_peaks.narrowPeak.bed.bed	Cistrome	GSM614633	GSE25021
HNF4A	Zinc-coordinating DNA-binding domains	Cell Line	HepG2	1447_sort_peaks.narrowPeak.bed.bed	Cistrome	GSM614632	GSE25021
CTCF	Zinc-coordinating DNA-binding domains	Cell Line	HepG2	1382_sort_peaks.narrowPeak.bed.bed	Cistrome	GSM614631	GSE25021
CTCF	Zinc-coordinating DNA-binding domains	Cell Line	HepG2	1383_sort_peaks.narrowPeak.bed.bed	Cistrome	GSM614630	GSE25021
CTCF	Zinc-coordinating DNA-binding domains	Cell Line	MCF-7	2254_sort_peaks.narrowPeak.bed.bed	Cistrome	GSM614615	GSE25021
CTCF	Zinc-coordinating DNA-binding domains	Cell Line	MCF-7	2255_sort_peaks.narrowPeak.bed.bed	Cistrome	GSM614614	GSE25021
ESR1	Zinc-coordinating DNA-binding domains	Cell Line	MCF-7	2294_sort_peaks.narrowPeak.bed.bed	Cistrome	GSM614611	GSE25021
ESR1	Zinc-coordinating DNA-binding domains	Cell Line	MCF-7	2295_sort_peaks.narrowPeak.bed.bed	Cistrome	GSM614610	GSE25021
TAL1	Basic domains	Cell Line	Jurkat	1956_sort_peaks.narrowPeak.bed.bed	Cistrome	GSM614005	GSE25000
TAL1	Basic domains	Cell Line	Jurkat	1957_sort_peaks.narrowPeak.bed.bed	Cistrome	GSM614003	GSE25000
FOS	Basic domains	Cell Line	K562	1990_sort_peaks.narrowPeak.bed.bed	Cistrome	GSM610337	GSE24779
FOS	Basic domains	Cell Line	K562	1991_sort_peaks.narrowPeak.bed.bed	Cistrome	GSM610336	GSE24779
GATA1	Zinc-coordinating DNA-binding domains	Cell Line	K562	2000_sort_peaks.narrowPeak.bed.bed	Cistrome	GSM610335	GSE24777
RUNX1	Immunoglobulin fold	Cell Line	K562	2121_sort_peaks.narrowPeak.bed.bed	Cistrome	GSM610334	GSE24779
RUNX1	Immunoglobulin fold	Cell Line	K562	2122_sort_peaks.narrowPeak.bed.bed	Cistrome	GSM610332	GSE24779
RUNX1	Immunoglobulin fold	Cell Line	CMK	384_sort_peaks.narrowPeak.bed.bed	Cistrome	GSM610330	GSE24777
POLR2A	ENCODE: TF	Cell Line	HeLa-S3	1319_sort_peaks.narrowPeak.bed.bed	Cistrome	GSM604667	GSE24518
POLR2A	ENCODE: TF	Cell Line	HeLa-S3	1320_sort_peaks.narrowPeak.bed.bed	Cistrome	GSM604666	GSE24518
POLR2A	ENCODE: TF	Cell Line	HeLa-S3	1321_sort_peaks.narrowPeak.bed.bed	Cistrome	GSM604665	GSE24518
POLR2A	ENCODE: TF	Cell Line	HeLa-S3	1322_sort_peaks.narrowPeak.bed.bed	Cistrome	GSM604664	GSE24518
NR3C1	Zinc-coordinating DNA-binding domains	Cell Line	HeLa-S3	1300_sort_peaks.narrowPeak.bed.bed	Cistrome	GSM604663	GSE24518
NR3C1	Zinc-coordinating DNA-binding domains	Cell Line	HeLa-S3	1301_sort_peaks.narrowPeak.bed.bed	Cistrome	GSM604662	GSE24518
RELA	Immunoglobulin fold	Cell Line	HeLa-S3	1333_sort_peaks.narrowPeak.bed.bed	Cistrome	GSM604661	GSE24518
RELA	Immunoglobulin fold	Cell Line	HeLa-S3	1334_sort_peaks.narrowPeak.bed.bed	Cistrome	GSM604660	GSE24518
RELA	Immunoglobulin fold	Cell Line	HeLa-S3	1335_sort_peaks.narrowPeak.bed.bed	Cistrome	GSM604659	GSE24518
RELA	Immunoglobulin fold	Cell Line	HeLa-S3	1336_sort_peaks.narrowPeak.bed.bed	Cistrome	GSM604658	GSE24518
RELA	Immunoglobulin fold	Cell Line	HeLa-S3	1337_sort_peaks.narrowPeak.bed.bed	Cistrome	GSM604657	GSE24518
RELA	Immunoglobulin fold	Cell Line	HeLa-S3	1338_sort_peaks.narrowPeak.bed.bed	Cistrome	GSM604656	GSE24518
RELA	Immunoglobulin fold	Cell Line	HeLa-S3	1339_sort_peaks.narrowPeak.bed.bed	Cistrome	GSM604655	GSE24518
RELA	Immunoglobulin fold	Cell Line	HeLa-S3	1340_sort_peaks.narrowPeak.bed.bed	Cistrome	GSM604654	GSE24518
NR3C1	Zinc-coordinating DNA-binding domains	Cell Line	HeLa-S3	1302_sort_peaks.narrowPeak.bed.bed	Cistrome	GSM604653	GSE24518
NR3C1	Zinc-coordinating DNA-binding domains	Cell Line	HeLa-S3	1303_sort_peaks.narrowPeak.bed.bed	Cistrome	GSM604652	GSE24518
NR3C1	Zinc-coordinating DNA-binding domains	Cell Line	HeLa-S3	1304_sort_peaks.narrowPeak.bed.bed	Cistrome	GSM604651	GSE24518
NR3C1	Zinc-coordinating DNA-binding domains	Cell Line	HeLa-S3	1305_sort_peaks.narrowPeak.bed.bed	Cistrome	GSM604650	GSE24518
NR3C1	Zinc-coordinating DNA-binding domains	Cell Line	HeLa-S3	1306_sort_peaks.narrowPeak.bed.bed	Cistrome	GSM604649	GSE24518
NR3C1	Zinc-coordinating DNA-binding domains	Cell Line	HeLa-S3	1307_sort_peaks.narrowPeak.bed.bed	Cistrome	GSM604648	GSE24518
EP300	ENCODE: TF	Cell Line	NEC	3232_sort_peaks.narrowPeak.bed.bed	Cistrome	GSM602299	GSE24447
SMARCA4	TcoF: TF	Cell Line	H9	5227_sort_peaks.narrowPeak.bed.bed	Cistrome	GSM602297	GSE24447
EP300	ENCODE: TF	Cell Line	H9	1007_sort_peaks.narrowPeak.bed.bed	Cistrome	GSM602291	GSE24447
SMARCC2	Helix-turn-helix domains	Cell Line	HeLa-S3	1347_sort_peaks.narrowPeak.bed.bed	Cistrome	GSM601401	GSE24398
SMARCC1	Helix-turn-helix domains	Cell Line	HeLa-S3	1346_sort_peaks.narrowPeak.bed.bed	Cistrome	GSM601400	GSE24398
SMARCA4	TcoF: TF	Cell Line	HeLa-S3	1344_sort_peaks.narrowPeak.bed.bed	Cistrome	GSM601399	GSE24398
SMARCB1	TcoF: TF	Cell Line	HeLa-S3	1345_sort_peaks.narrowPeak.bed.bed	Cistrome	GSM601398	GSE24398
ESR1	Zinc-coordinating DNA-binding domains	Cell Line	MCF-7	2296_sort_peaks.narrowPeak.bed.bed	Cistrome	GSM594603	GSE24166
ESR1	Zinc-coordinating DNA-binding domains	Cell Line	MCF-7	2297_sort_peaks.narrowPeak.bed.bed	Cistrome	GSM594602	GSE24166
ESR1	Zinc-coordinating DNA-binding domains	Cell Line	ECC-1	460_sort_peaks.narrowPeak.bed.bed	Cistrome	GSM589243	GSE23893
ESR1	Zinc-coordinating DNA-binding domains	Cell Line	ECC-1	461_sort_peaks.narrowPeak.bed.bed	Cistrome	GSM589242	GSE23893
ESR1	Zinc-coordinating DNA-binding domains	Cell Line	Ishikawa	1932_sort_peaks.narrowPeak.bed.bed	Cistrome	GSM589241	GSE23893
ESR1	Zinc-coordinating DNA-binding domains	Cell Line	Ishikawa	1933_sort_peaks.narrowPeak.bed.bed	Cistrome	GSM589240	GSE23893
ESR1	Zinc-coordinating DNA-binding domains	Cell Line	T-47D	2725_sort_peaks.narrowPeak.bed.bed	Cistrome	GSM589239	GSE23893
ESR1	Zinc-coordinating DNA-binding domains	Cell Line	T-47D	2726_sort_peaks.narrowPeak.bed.bed	Cistrome	GSM589238	GSE23893
ESR1	Zinc-coordinating DNA-binding domains	Cell Line	MCF-7	2298_sort_peaks.narrowPeak.bed.bed	Cistrome	GSM589237	GSE23893
ESR1	Zinc-coordinating DNA-binding domains	Cell Line	MCF-7	2299_sort_peaks.narrowPeak.bed.bed	Cistrome	GSM589236	GSE23893
FOXA1	Helix-turn-helix domains	Cell Line	MCF-7	2321_sort_peaks.narrowPeak.bed.bed	Cistrome	GSM588930	GSE23852
FOXA1	Helix-turn-helix domains	Cell Line	MCF-7	2322_sort_peaks.narrowPeak.bed.bed	Cistrome	GSM588929	GSE23852
TFAP2A	Basic domains	Cell Line	MCF-7	2401_sort_peaks.narrowPeak.bed.bed	Cistrome	GSM588928	GSE23852
TFAP2A	Basic domains	Cell Line	MCF-7	2402_sort_peaks.narrowPeak.bed.bed	Cistrome	GSM588927	GSE23852
POLR2A	ENCODE: TF	Cell Line	MCF-7	2375_sort_peaks.narrowPeak.bed.bed	Cistrome	GSM588577	GSE23701
POLR2A	ENCODE: TF	Cell Line	MCF-7	2376_sort_peaks.narrowPeak.bed.bed	Cistrome	GSM588576	GSE23701
SOX2	Other all-alpha-helical DNA-binding domains	Cell Line	LN229	2169_sort_peaks.narrowPeak.bed.bed	Cistrome	GSM586971	GSE23795
CTCF	Zinc-coordinating DNA-binding domains	tissue	Pancreatic_islets	3053_sort_peaks.narrowPeak.bed.bed	Cistrome	GSM586888	GSE23784
CTCF	Zinc-coordinating DNA-binding domains	tissue	Pancreatic_islets	3054_sort_peaks.narrowPeak.bed.bed	Cistrome	GSM586887	GSE23784
FLI1	Helix-turn-helix domains	Cell Line	SKNO-1	35309_sort_peaks.narrowPeak.bed.bed	Cistrome	GSM585591	GSE23730
RUNX1T1	TcoF: TF	Cell Line	Kasumi-1	35300_sort_peaks.narrowPeak.bed.bed	Cistrome	GSM585588	GSE23730
TCF12	Basic domains	Cell Line	Kasumi-1	35308_sort_peaks.narrowPeak.bed.bed	Cistrome	GSM585586	GSE23730
HNF4A	Zinc-coordinating DNA-binding domains	Cell Line	Caco-2	371_sort_peaks.narrowPeak.bed.bed	Cistrome	GSM575229	GSE23436
HNF4A	Zinc-coordinating DNA-binding domains	Cell Line	Caco-2	372_sort_peaks.narrowPeak.bed.bed	Cistrome	GSM575228	GSE23436
GATA6	Zinc-coordinating DNA-binding domains	Cell Line	Caco-2	361_sort_peaks.narrowPeak.bed.bed	Cistrome	GSM575227	GSE23436
GATA6	Zinc-coordinating DNA-binding domains	Cell Line	Caco-2	362_sort_peaks.narrowPeak.bed.bed	Cistrome	GSM575226	GSE23436
CDX2	Helix-turn-helix domains	Cell Line	Caco-2	356_sort_peaks.narrowPeak.bed.bed	Cistrome	GSM575225	GSE23436
CDX2	Helix-turn-helix domains	Cell Line	Caco-2	357_sort_peaks.narrowPeak.bed.bed	Cistrome	GSM575224	GSE23436
POLR2A	ENCODE: TF	Cell Line	Jurkat	1950_sort_peaks.narrowPeak.bed.bed	Cistrome	GSM569088	GSE23080
POLR2A	ENCODE: TF	Cell Line	Jurkat	1951_sort_peaks.narrowPeak.bed.bed	Cistrome	GSM569087	GSE23080
GATAD1	Zinc-coordinating DNA-binding domains	Cell Line	HeLa-S3	1218_sort_peaks.narrowPeak.bed.bed	Cistrome	GSM566161	GSE20303
GATAD1	Zinc-coordinating DNA-binding domains	Cell Line	HeLa-S3	1219_sort_peaks.narrowPeak.bed.bed	Cistrome	GSM566155	GSE20303
PRDM14	Zinc-coordinating DNA-binding domains	Cell Line	H1	966_sort_peaks.narrowPeak.bed.bed	Cistrome	GSM563088	GSE22767
SMC3	ENCODE: TF	Cell Line	H1	2898_sort_peaks.narrowPeak.bed.bed	Cistrome	GSM560344	GSE22562
SMC3	ENCODE: TF	Cell Line	H1	2899_sort_peaks.narrowPeak.bed.bed	Cistrome	GSM560343	GSE22562
ETV1	Helix-turn-helix domains	Cell Line	GIST48	534_sort_peaks.narrowPeak.bed.bed	Cistrome	GSM558678	GSE22852
VDR	Zinc-coordinating DNA-binding domains	Cell Line	GM10861	564_sort_peaks.narrowPeak.bed.bed	Cistrome	GSM558637	GSE22484
VDR	Zinc-coordinating DNA-binding domains	Cell Line	GM10861	565_sort_peaks.narrowPeak.bed.bed	Cistrome	GSM558636	GSE22484
VDR	Zinc-coordinating DNA-binding domains	Cell Line	GM10861	566_sort_peaks.narrowPeak.bed.bed	Cistrome	GSM558635	GSE22484
VDR	Zinc-coordinating DNA-binding domains	Cell Line	GM10861	567_sort_peaks.narrowPeak.bed.bed	Cistrome	GSM558634	GSE22484
VDR	Zinc-coordinating DNA-binding domains	Cell Line	GM10855	559_sort_peaks.narrowPeak.bed.bed	Cistrome	GSM558633	GSE22484
VDR	Zinc-coordinating DNA-binding domains	Cell Line	GM10855	560_sort_peaks.narrowPeak.bed.bed	Cistrome	GSM558632	GSE22484
VDR	Zinc-coordinating DNA-binding domains	Cell Line	GM10855	561_sort_peaks.narrowPeak.bed.bed	Cistrome	GSM558631	GSE22484
VDR	Zinc-coordinating DNA-binding domains	Cell Line	GM10855	562_sort_peaks.narrowPeak.bed.bed	Cistrome	GSM558630	GSE22484
POU5F1	Helix-turn-helix domains	Cell Line	H9	5755_sort_peaks.narrowPeak.bed.bed	Cistrome	GSM545204	GSE21916
POU5F1	Helix-turn-helix domains	Cell Line	H9	5754_sort_peaks.narrowPeak.bed.bed	Cistrome	GSM545203	GSE21916
POU5F1	Helix-turn-helix domains	Cell Line	H9	5753_sort_peaks.narrowPeak.bed.bed	Cistrome	GSM545202	GSE21916
ESR1	Zinc-coordinating DNA-binding domains	Cell Line	U2OS	2778_sort_peaks.narrowPeak.bed.bed	Cistrome	GSM542548	GSE21770
ESR1	Zinc-coordinating DNA-binding domains	Cell Line	U2OS	2779_sort_peaks.narrowPeak.bed.bed	Cistrome	GSM542547	GSE21770
EGR1	Zinc-coordinating DNA-binding domains	Cell Line	K562	1982_sort_peaks.narrowPeak.bed.bed	Cistrome	GSM540722	GSE21669
EGR1	Zinc-coordinating DNA-binding domains	Cell Line	K562	4_sort_peaks.narrowPeak.bed.bed	Cistrome	GSM540707	GSE21665
SMAD3	beta-Hairpin exposed by an alpha/beta-scaffold	Stem Cell	BG03	278_sort_peaks.narrowPeak.bed.bed	Cistrome	GSM539548	GSE21614
SMAD3	beta-Hairpin exposed by an alpha/beta-scaffold	Stem Cell	BG03	276_sort_peaks.narrowPeak.bed.bed	Cistrome	GSM539547	GSE21614
TP63	Immunoglobulin fold	primary cell	keratinocyte	5206_sort_peaks.narrowPeak.bed.bed	Cistrome	GSM538930	GSE17611
E2F4	Helix-turn-helix domains	Cell Line	GM06990	542_sort_peaks.narrowPeak.bed.bed	Cistrome	GSM537063	GSE21488
POLR2A	ENCODE: TF	Stem Cell	ES	40284_sort_peaks.narrowPeak.bed.bed	Cistrome	GSM535981	GSE21442
POLR2A	ENCODE: TF	Cell Line	MCF-7	2377_sort_peaks.narrowPeak.bed.bed	Cistrome	GSM529982	GSE21068
POLR2A	ENCODE: TF	Cell Line	MCF-7	2378_sort_peaks.narrowPeak.bed.bed	Cistrome	GSM529981	GSE21068
EP300	ENCODE: TF	Cell Line	T98G	2751_sort_peaks.narrowPeak.bed.bed	Cistrome	GSM525270	GSE21026
CREBBP	TcoF: TF	Cell Line	T98G	2748_sort_peaks.narrowPeak.bed.bed	Cistrome	GSM525269	GSE21026
CREBBP	TcoF: TF	Cell Line	T98G	2749_sort_peaks.narrowPeak.bed.bed	Cistrome	GSM525268	GSE21026
EP300	ENCODE: TF	Cell Line	T98G	2752_sort_peaks.narrowPeak.bed.bed	Cistrome	GSM525267	GSE21026
EP300	ENCODE: TF	Cell Line	T98G	2753_sort_peaks.narrowPeak.bed.bed	Cistrome	GSM525266	GSE21026
CREBBP	TcoF: TF	Cell Line	T98G	2750_sort_peaks.narrowPeak.bed.bed	Cistrome	GSM525265	GSE21026
ZNF711	Zinc-coordinating DNA-binding domains	Cell Line	SH-SY5Y	2685_sort_peaks.narrowPeak.bed.bed	Cistrome	GSM518560	GSE20673
CTCF	Zinc-coordinating DNA-binding domains	Cell Line	H1	832_sort_peaks.narrowPeak.bed.bed	Cistrome	GSM518375	GSE21200
NANOG	Helix-turn-helix domains	Cell Line	H1	955_sort_peaks.narrowPeak.bed.bed	Cistrome	GSM518374	GSE21200
TP53	Immunoglobulin fold	Cell Line	BJ	291_sort_peaks.narrowPeak.bed.bed	Cistrome	GSM508794	GSE20076
TP53	Immunoglobulin fold	Cell Line	BJ	292_sort_peaks.narrowPeak.bed.bed	Cistrome	GSM508793	GSE20076
BDP1	ENCODE: TF	Cell Line	HeLa-S3	1196_sort_peaks.narrowPeak.bed.bed	Cistrome	GSM501711	GSE20072
POLR3A	ENCODE: TF	Cell Line	HeLa-S3	1329_sort_peaks.narrowPeak.bed.bed	Cistrome	GSM501710	GSE20072
TP53	Immunoglobulin fold	Cell Line	Saos-2	6548_sort_peaks.narrowPeak.bed.bed	Cistrome	GSM501692	GSE15780
TP53	Immunoglobulin fold	Cell Line	Saos-2	6547_sort_peaks.narrowPeak.bed.bed	Cistrome	GSM501691	GSE15780
TP73	Immunoglobulin fold	Cell Line	Saos-2	6546_sort_peaks.narrowPeak.bed.bed	Cistrome	GSM501690	GSE15780
TP73	Immunoglobulin fold	Cell Line	Saos-2	6545_sort_peaks.narrowPeak.bed.bed	Cistrome	GSM501689	GSE15780
TP73	Immunoglobulin fold	Cell Line	Saos-2	6544_sort_peaks.narrowPeak.bed.bed	Cistrome	GSM501688	GSE15780
TP73	Immunoglobulin fold	Cell Line	Saos-2	6543_sort_peaks.narrowPeak.bed.bed	Cistrome	GSM501687	GSE15780
RB1	ENCODE: TF	Cell Line	IMR-90	1870_sort_peaks.narrowPeak.bed.bed	Cistrome	GSM497493	GSE19899
RB1	ENCODE: TF	Cell Line	IMR-90	1871_sort_peaks.narrowPeak.bed.bed	Cistrome	GSM497491	GSE19899
RB1	ENCODE: TF	Cell Line	IMR-90	1872_sort_peaks.narrowPeak.bed.bed	Cistrome	GSM497490	GSE19899
RB1	ENCODE: TF	Cell Line	IMR-90	1873_sort_peaks.narrowPeak.bed.bed	Cistrome	GSM497489	GSE19899
CTCF	Zinc-coordinating DNA-binding domains	Cell Line	GM19239	5051_sort_peaks.narrowPeak.bed.bed	Cistrome	GSM489302	GSE19622
CTCF	Zinc-coordinating DNA-binding domains	Cell Line	GM19239	5050_sort_peaks.narrowPeak.bed.bed	Cistrome	GSM489301	GSE19622
CTCF	Zinc-coordinating DNA-binding domains	Cell Line	GM19238	5049_sort_peaks.narrowPeak.bed.bed	Cistrome	GSM489300	GSE19622
CTCF	Zinc-coordinating DNA-binding domains	Cell Line	GM19238	5048_sort_peaks.narrowPeak.bed.bed	Cistrome	GSM489299	GSE19622
CTCF	Zinc-coordinating DNA-binding domains	Cell Line	GM19240	5047_sort_peaks.narrowPeak.bed.bed	Cistrome	GSM489298	GSE19622
CTCF	Zinc-coordinating DNA-binding domains	Cell Line	GM19240	5046_sort_peaks.narrowPeak.bed.bed	Cistrome	GSM489297	GSE19622
CTCF	Zinc-coordinating DNA-binding domains	Cell Line	GM12892	5045_sort_peaks.narrowPeak.bed.bed	Cistrome	GSM489296	GSE19622
CTCF	Zinc-coordinating DNA-binding domains	Cell Line	GM12892	5044_sort_peaks.narrowPeak.bed.bed	Cistrome	GSM489295	GSE19622
CTCF	Zinc-coordinating DNA-binding domains	Cell Line	GM12891	5043_sort_peaks.narrowPeak.bed.bed	Cistrome	GSM489294	GSE19622
CTCF	Zinc-coordinating DNA-binding domains	Cell Line	GM12891	5042_sort_peaks.narrowPeak.bed.bed	Cistrome	GSM489293	GSE19622
CTCF	Zinc-coordinating DNA-binding domains	Cell Line	GM12878	5041_sort_peaks.narrowPeak.bed.bed	Cistrome	GSM489292	GSE32883
CTCF	Zinc-coordinating DNA-binding domains	Cell Line	GM12878	5040_sort_peaks.narrowPeak.bed.bed	Cistrome	GSM489291	GSE32883
CTCF	Zinc-coordinating DNA-binding domains	Cell Line	GM12878	5039_sort_peaks.narrowPeak.bed.bed	Cistrome	GSM489290	GSE32883
POLR2A	ENCODE: TF	Cell Line	AG18359	5019_sort_peaks.narrowPeak.bed.bed	Cistrome	GSM486513	GSE19484
POLR2A	ENCODE: TF	Cell Line	AG18359	5018_sort_peaks.narrowPeak.bed.bed	Cistrome	GSM486512	GSE19484
POLR2A	ENCODE: TF	Cell Line	AG18359	5017_sort_peaks.narrowPeak.bed.bed	Cistrome	GSM486511	GSE19484
POLR2A	ENCODE: TF	Cell Line	GM12891	5016_sort_peaks.narrowPeak.bed.bed	Cistrome	GSM486508	GSE19484
POLR2A	ENCODE: TF	Cell Line	GM12891	5015_sort_peaks.narrowPeak.bed.bed	Cistrome	GSM486507	GSE19484
POLR2A	ENCODE: TF	Cell Line	GM12891	5014_sort_peaks.narrowPeak.bed.bed	Cistrome	GSM486506	GSE19484
POLR2A	ENCODE: TF	Cell Line	GM12891	5013_sort_peaks.narrowPeak.bed.bed	Cistrome	GSM486505	GSE19484
POLR2A	ENCODE: TF	Cell Line	GM12891	5012_sort_peaks.narrowPeak.bed.bed	Cistrome	GSM486504	GSE19484
POLR2A	ENCODE: TF	Cell Line	GM12891	5011_sort_peaks.narrowPeak.bed.bed	Cistrome	GSM486503	GSE19484
POLR2A	ENCODE: TF	Cell Line	GM12878	5010_sort_peaks.narrowPeak.bed.bed	Cistrome	GSM486500	GSE19484
POLR2A	ENCODE: TF	Cell Line	GM12878	5009_sort_peaks.narrowPeak.bed.bed	Cistrome	GSM486499	GSE19484
POLR2A	ENCODE: TF	Cell Line	GM12878	5008_sort_peaks.narrowPeak.bed.bed	Cistrome	GSM486498	GSE19484
POLR2A	ENCODE: TF	Cell Line	GM12878	5007_sort_peaks.narrowPeak.bed.bed	Cistrome	GSM486497	GSE19484
POLR2A	ENCODE: TF	Cell Line	GM12878	5006_sort_peaks.narrowPeak.bed.bed	Cistrome	GSM486496	GSE19484
POLR2A	ENCODE: TF	Cell Line	GM12878	5005_sort_peaks.narrowPeak.bed.bed	Cistrome	GSM486495	GSE19484
POLR2A	ENCODE: TF	Cell Line	GM12878	5004_sort_peaks.narrowPeak.bed.bed	Cistrome	GSM486494	GSE19484
POLR2A	ENCODE: TF	Cell Line	GM18526	5003_sort_peaks.narrowPeak.bed.bed	Cistrome	GSM486490	GSE19484
POLR2A	ENCODE: TF	Cell Line	GM18526	5002_sort_peaks.narrowPeak.bed.bed	Cistrome	GSM486489	GSE19484
POLR2A	ENCODE: TF	Cell Line	GM18526	5001_sort_peaks.narrowPeak.bed.bed	Cistrome	GSM486488	GSE19484
POLR2A	ENCODE: TF	Cell Line	GM18951	5000_sort_peaks.narrowPeak.bed.bed	Cistrome	GSM486485	GSE19484
POLR2A	ENCODE: TF	Cell Line	GM18951	4999_sort_peaks.narrowPeak.bed.bed	Cistrome	GSM486484	GSE19484
POLR2A	ENCODE: TF	Cell Line	GM18951	4998_sort_peaks.narrowPeak.bed.bed	Cistrome	GSM486483	GSE19484
POLR2A	ENCODE: TF	Cell Line	GM18951	4997_sort_peaks.narrowPeak.bed.bed	Cistrome	GSM486482	GSE19484
POLR2A	ENCODE: TF	Cell Line	GM10847	4996_sort_peaks.narrowPeak.bed.bed	Cistrome	GSM486479	GSE19484
POLR2A	ENCODE: TF	Cell Line	GM10847	4995_sort_peaks.narrowPeak.bed.bed	Cistrome	GSM486478	GSE19484
POLR2A	ENCODE: TF	Cell Line	GM10847	4994_sort_peaks.narrowPeak.bed.bed	Cistrome	GSM486477	GSE19484
POLR2A	ENCODE: TF	Cell Line	GM10847	4993_sort_peaks.narrowPeak.bed.bed	Cistrome	GSM486476	GSE19484
POLR2A	ENCODE: TF	Cell Line	GM12892	4992_sort_peaks.narrowPeak.bed.bed	Cistrome	GSM486473	GSE19484
POLR2A	ENCODE: TF	Cell Line	GM12892	4991_sort_peaks.narrowPeak.bed.bed	Cistrome	GSM486472	GSE19484
POLR2A	ENCODE: TF	Cell Line	GM12892	4990_sort_peaks.narrowPeak.bed.bed	Cistrome	GSM486471	GSE19484
POLR2A	ENCODE: TF	Cell Line	GM15510	4989_sort_peaks.narrowPeak.bed.bed	Cistrome	GSM486468	GSE19484
POLR2A	ENCODE: TF	Cell Line	GM15510	4988_sort_peaks.narrowPeak.bed.bed	Cistrome	GSM486467	GSE19484
POLR2A	ENCODE: TF	Cell Line	GM15510	4987_sort_peaks.narrowPeak.bed.bed	Cistrome	GSM486466	GSE19484
POLR2A	ENCODE: TF	Cell Line	GM19099	4986_sort_peaks.narrowPeak.bed.bed	Cistrome	GSM486463	GSE19484
POLR2A	ENCODE: TF	Cell Line	GM19099	4985_sort_peaks.narrowPeak.bed.bed	Cistrome	GSM486462	GSE19484
POLR2A	ENCODE: TF	Cell Line	GM19099	4984_sort_peaks.narrowPeak.bed.bed	Cistrome	GSM486461	GSE19484
POLR2A	ENCODE: TF	Cell Line	GM18505	4983_sort_peaks.narrowPeak.bed.bed	Cistrome	GSM486458	GSE19484
POLR2A	ENCODE: TF	Cell Line	GM18505	4982_sort_peaks.narrowPeak.bed.bed	Cistrome	GSM486457	GSE19484
POLR2A	ENCODE: TF	Cell Line	GM18505	4981_sort_peaks.narrowPeak.bed.bed	Cistrome	GSM486456	GSE19484
POLR2A	ENCODE: TF	Cell Line	GM18505	4980_sort_peaks.narrowPeak.bed.bed	Cistrome	GSM486455	GSE19484
POLR2A	ENCODE: TF	Cell Line	GM19193	4979_sort_peaks.narrowPeak.bed.bed	Cistrome	GSM486452	GSE19484
POLR2A	ENCODE: TF	Cell Line	GM19193	4978_sort_peaks.narrowPeak.bed.bed	Cistrome	GSM486451	GSE19484
POLR2A	ENCODE: TF	Cell Line	GM19193	4977_sort_peaks.narrowPeak.bed.bed	Cistrome	GSM486450	GSE19484
POLR2A	ENCODE: TF	Cell Line	GM19193	4976_sort_peaks.narrowPeak.bed.bed	Cistrome	GSM486449	GSE19484
RELA	Immunoglobulin fold	Cell Line	GM12891	4975_sort_peaks.narrowPeak.bed.bed	Cistrome	GSM486324	GSE19485
RELA	Immunoglobulin fold	Cell Line	GM12891	4974_sort_peaks.narrowPeak.bed.bed	Cistrome	GSM486323	GSE19485
RELA	Immunoglobulin fold	Cell Line	GM12891	4973_sort_peaks.narrowPeak.bed.bed	Cistrome	GSM486322	GSE19485
RELA	Immunoglobulin fold	Cell Line	GM12878	4972_sort_peaks.narrowPeak.bed.bed	Cistrome	GSM486319	GSE19485
RELA	Immunoglobulin fold	Cell Line	GM12878	4971_sort_peaks.narrowPeak.bed.bed	Cistrome	GSM486318	GSE19485
RELA	Immunoglobulin fold	Cell Line	GM12878	4970_sort_peaks.narrowPeak.bed.bed	Cistrome	GSM486317	GSE19485
RELA	Immunoglobulin fold	Cell Line	GM12878	4969_sort_peaks.narrowPeak.bed.bed	Cistrome	GSM486316	GSE19485
RELA	Immunoglobulin fold	Cell Line	GM18526	4968_sort_peaks.narrowPeak.bed.bed	Cistrome	GSM486313	GSE19485
RELA	Immunoglobulin fold	Cell Line	GM18526	4967_sort_peaks.narrowPeak.bed.bed	Cistrome	GSM486312	GSE19485
RELA	Immunoglobulin fold	Cell Line	GM18526	4966_sort_peaks.narrowPeak.bed.bed	Cistrome	GSM486311	GSE19485
RELA	Immunoglobulin fold	Cell Line	GM18951	4965_sort_peaks.narrowPeak.bed.bed	Cistrome	GSM486308	GSE19485
RELA	Immunoglobulin fold	Cell Line	GM18951	4964_sort_peaks.narrowPeak.bed.bed	Cistrome	GSM486307	GSE19485
RELA	Immunoglobulin fold	Cell Line	GM18951	4963_sort_peaks.narrowPeak.bed.bed	Cistrome	GSM486306	GSE19485
RELA	Immunoglobulin fold	Cell Line	GM18951	4962_sort_peaks.narrowPeak.bed.bed	Cistrome	GSM486305	GSE19485
RELA	Immunoglobulin fold	Cell Line	GM10847	4961_sort_peaks.narrowPeak.bed.bed	Cistrome	GSM486302	GSE19485
RELA	Immunoglobulin fold	Cell Line	GM10847	4960_sort_peaks.narrowPeak.bed.bed	Cistrome	GSM486301	GSE19485
RELA	Immunoglobulin fold	Cell Line	GM10847	4959_sort_peaks.narrowPeak.bed.bed	Cistrome	GSM486300	GSE19485
RELA	Immunoglobulin fold	Cell Line	GM10847	36323_sort_peaks.narrowPeak.bed.bed	Cistrome	GSM486299	GSE19485
RELA	Immunoglobulin fold	Cell Line	GM10847	36316_sort_peaks.narrowPeak.bed.bed	Cistrome	GSM486298	GSE19485
RELA	Immunoglobulin fold	Cell Line	GM12892	36317_sort_peaks.narrowPeak.bed.bed	Cistrome	GSM486295	GSE19485
RELA	Immunoglobulin fold	Cell Line	GM12892	36312_sort_peaks.narrowPeak.bed.bed	Cistrome	GSM486294	GSE19485
RELA	Immunoglobulin fold	Cell Line	GM12892	36310_sort_peaks.narrowPeak.bed.bed	Cistrome	GSM486293	GSE19485
RELA	Immunoglobulin fold	Cell Line	GM15510	36321_sort_peaks.narrowPeak.bed.bed	Cistrome	GSM486290	GSE19485
RELA	Immunoglobulin fold	Cell Line	GM15510	36320_sort_peaks.narrowPeak.bed.bed	Cistrome	GSM486289	GSE19485
RELA	Immunoglobulin fold	Cell Line	GM15510	36311_sort_peaks.narrowPeak.bed.bed	Cistrome	GSM486288	GSE19485
RELA	Immunoglobulin fold	Cell Line	GM15510	36322_sort_peaks.narrowPeak.bed.bed	Cistrome	GSM486287	GSE19485
RELA	Immunoglobulin fold	Cell Line	GM15510	36318_sort_peaks.narrowPeak.bed.bed	Cistrome	GSM486286	GSE19485
RELA	Immunoglobulin fold	Cell Line	GM19099	36324_sort_peaks.narrowPeak.bed.bed	Cistrome	GSM486283	GSE19485
RELA	Immunoglobulin fold	Cell Line	GM19099	36314_sort_peaks.narrowPeak.bed.bed	Cistrome	GSM486282	GSE19485
RELA	Immunoglobulin fold	Cell Line	GM19099	36303_sort_peaks.narrowPeak.bed.bed	Cistrome	GSM486281	GSE19485
RELA	Immunoglobulin fold	Cell Line	GM18505	4945_sort_peaks.narrowPeak.bed.bed	Cistrome	GSM486278	GSE19485
RELA	Immunoglobulin fold	Cell Line	GM18505	4944_sort_peaks.narrowPeak.bed.bed	Cistrome	GSM486277	GSE19485
RELA	Immunoglobulin fold	Cell Line	GM18505	4943_sort_peaks.narrowPeak.bed.bed	Cistrome	GSM486276	GSE19485
RELA	Immunoglobulin fold	Cell Line	GM18505	4942_sort_peaks.narrowPeak.bed.bed	Cistrome	GSM486275	GSE19485
RELA	Immunoglobulin fold	Cell Line	GM18505	4941_sort_peaks.narrowPeak.bed.bed	Cistrome	GSM486274	GSE19485
RELA	Immunoglobulin fold	Cell Line	GM19193	4940_sort_peaks.narrowPeak.bed.bed	Cistrome	GSM486271	GSE19485
RELA	Immunoglobulin fold	Cell Line	GM19193	4939_sort_peaks.narrowPeak.bed.bed	Cistrome	GSM486270	GSE19485
RELA	Immunoglobulin fold	Cell Line	GM19193	4938_sort_peaks.narrowPeak.bed.bed	Cistrome	GSM486269	GSE19485
ZNF263	Zinc-coordinating DNA-binding domains	Cell Line	K562	2157_sort_peaks.narrowPeak.bed.bed	Cistrome	GSM476651	GSE19235
ZNF263	Zinc-coordinating DNA-binding domains	Cell Line	K562	2158_sort_peaks.narrowPeak.bed.bed	Cistrome	GSM476650	GSE19235
PAX3	Helix-turn-helix domains	Cell Line	RH4	2654_sort_peaks.narrowPeak.bed.bed	Cistrome	GSM471813	GSE19063
PAX3	Helix-turn-helix domains	Cell Line	RD	2650_sort_peaks.narrowPeak.bed.bed	Cistrome	GSM471811	GSE19063
PAX3	Helix-turn-helix domains	Cell Line	RH4	2655_sort_peaks.narrowPeak.bed.bed	Cistrome	GSM471810	GSE19063
PAX3	Helix-turn-helix domains	Cell Line	RD	2651_sort_peaks.narrowPeak.bed.bed	Cistrome	GSM471807	GSE19063
ESR1	Zinc-coordinating DNA-binding domains	Cell Line	MCF-7	2301_sort_peaks.narrowPeak.bed.bed	Cistrome	GSM470419	GSE19013
ESR1	Zinc-coordinating DNA-binding domains	Cell Line	MCF-7	2302_sort_peaks.narrowPeak.bed.bed	Cistrome	GSM470418	GSE19013
HNF4G	Zinc-coordinating DNA-binding domains	Cell Line	HepG2	1452_sort_peaks.narrowPeak.bed.bed	Cistrome	GSM469865	GSE18990
HNF4A	Zinc-coordinating DNA-binding domains	Cell Line	HepG2	1448_sort_peaks.narrowPeak.bed.bed	Cistrome	GSM469864	GSE18990
HNF4A	Zinc-coordinating DNA-binding domains	Cell Line	HepG2	1449_sort_peaks.narrowPeak.bed.bed	Cistrome	GSM469863	GSE18990
RXRG	Zinc-coordinating DNA-binding domains	Cell Line	UPR9	2813_sort_peaks.narrowPeak.bed.bed	Cistrome	GSM468214	GSE18886
RXRG	Zinc-coordinating DNA-binding domains	Cell Line	UPR9	2814_sort_peaks.narrowPeak.bed.bed	Cistrome	GSM468213	GSE18886
RARA	Zinc-coordinating DNA-binding domains	Cell Line	UPR9	2811_sort_peaks.narrowPeak.bed.bed	Cistrome	GSM468212	GSE18886
RARA	Zinc-coordinating DNA-binding domains	Cell Line	UPR9	2812_sort_peaks.narrowPeak.bed.bed	Cistrome	GSM468211	GSE18886
PML	ENCODE: TF	Cell Line	UPR9	2809_sort_peaks.narrowPeak.bed.bed	Cistrome	GSM468210	GSE18886
PML	ENCODE: TF	Cell Line	UPR9	2810_sort_peaks.narrowPeak.bed.bed	Cistrome	GSM468209	GSE18886
PML	ENCODE: TF	Cell Line	MR4	2447_sort_peaks.narrowPeak.bed.bed	Cistrome	GSM468206	GSE18886
PML	ENCODE: TF	Cell Line	MR4	2448_sort_peaks.narrowPeak.bed.bed	Cistrome	GSM468205	GSE18886
RARA	Zinc-coordinating DNA-binding domains	Cell Line	NB4	2464_sort_peaks.narrowPeak.bed.bed	Cistrome	GSM468200	GSE18886
RXRG	Zinc-coordinating DNA-binding domains	Cell Line	NB4	2466_sort_peaks.narrowPeak.bed.bed	Cistrome	GSM468199	GSE18886
PML	ENCODE: TF	Cell Line	NB4	2459_sort_peaks.narrowPeak.bed.bed	Cistrome	GSM468198	GSE18886
POLR2A	ENCODE: TF	Cell Line	NB4	2461_sort_peaks.narrowPeak.bed.bed	Cistrome	GSM468191	GSE18886
POLR2A	ENCODE: TF	Cell Line	NB4	2462_sort_peaks.narrowPeak.bed.bed	Cistrome	GSM468190	GSE18886
POLR2A	ENCODE: TF	Cell Line	NB4	2463_sort_peaks.narrowPeak.bed.bed	Cistrome	GSM468189	GSE18886
RARA	Zinc-coordinating DNA-binding domains	Cell Line	NB4	2465_sort_peaks.narrowPeak.bed.bed	Cistrome	GSM468182	GSE18886
RXRG	Zinc-coordinating DNA-binding domains	Cell Line	NB4	2467_sort_peaks.narrowPeak.bed.bed	Cistrome	GSM468181	GSE18886
PML	ENCODE: TF	Cell Line	NB4	2460_sort_peaks.narrowPeak.bed.bed	Cistrome	GSM468180	GSE18886
TCF4	Basic domains	Cell Line	LS174T	6_sort_peaks.narrowPeak.bed.bed	Cistrome	GSM460127	GSE18481
TCF4	Basic domains	Cell Line	LS174T	8_sort_peaks.narrowPeak.bed.bed	Cistrome	GSM460125	GSE18481
TCF4	Basic domains	Cell Line	LS174T	9_sort_peaks.narrowPeak.bed.bed	Cistrome	GSM460124	GSE18481
TCF4	Basic domains	Cell Line	LS174T	11_sort_peaks.narrowPeak.bed.bed	Cistrome	GSM460122	GSE18481
BDP1	ENCODE: TF	Cell Line	IMR-90	1796_sort_peaks.narrowPeak.bed.bed	Cistrome	GSM454596	GSE18184
POLR2A	ENCODE: TF	Cell Line	MCF-7	2379_sort_peaks.narrowPeak.bed.bed	Cistrome	GSM451991	GSE18046
POLR2A	ENCODE: TF	Cell Line	MCF-7	2380_sort_peaks.narrowPeak.bed.bed	Cistrome	GSM451990	GSE18046
POLR2A	ENCODE: TF	Cell Line	MCF-7	2381_sort_peaks.narrowPeak.bed.bed	Cistrome	GSM451989	GSE18046
CREBBP	TcoF: TF	Cell Line	Jurkat	1935_sort_peaks.narrowPeak.bed.bed	Cistrome	GSM449527	GSE17954
RUNX1	Immunoglobulin fold	Cell Line	Jurkat	1955_sort_peaks.narrowPeak.bed.bed	Cistrome	GSM449526	GSE17954
ETS1	Helix-turn-helix domains	Cell Line	Jurkat	1938_sort_peaks.narrowPeak.bed.bed	Cistrome	GSM449525	GSE17954
POU5F1	Helix-turn-helix domains	Cell Line	H1	4925_sort_peaks.narrowPeak.bed.bed	Cistrome	GSM447583	GSE17917
POU5F1	Helix-turn-helix domains	Cell Line	H1	4924_sort_peaks.narrowPeak.bed.bed	Cistrome	GSM447582	GSE17917
TP63	Immunoglobulin fold	primary cell	keratinocyte	4719_sort_peaks.narrowPeak.bed.bed	Cistrome	GSM439777	GSE17611
TP63	Immunoglobulin fold	primary cell	keratinocyte	4718_sort_peaks.narrowPeak.bed.bed	Cistrome	GSM439776	GSE17611
STAT1	Immunoglobulin fold	Cell Line	HeLa-S3	1349_sort_peaks.narrowPeak.bed.bed	Cistrome	GSM385515	GSE15353
STAT1	Immunoglobulin fold	Cell Line	HeLa-S3	1350_sort_peaks.narrowPeak.bed.bed	Cistrome	GSM385514	GSE15353
STAT1	Immunoglobulin fold	Cell Line	HeLa-S3	1351_sort_peaks.narrowPeak.bed.bed	Cistrome	GSM385513	GSE15353
STAT1	Immunoglobulin fold	Cell Line	HeLa-S3	1352_sort_peaks.narrowPeak.bed.bed	Cistrome	GSM385512	GSE15353
STAT1	Immunoglobulin fold	Cell Line	HeLa-S3	1354_sort_peaks.narrowPeak.bed.bed	Cistrome	GSM385510	GSE15353
STAT1	Immunoglobulin fold	Cell Line	HeLa-S3	1356_sort_peaks.narrowPeak.bed.bed	Cistrome	GSM385508	GSE15353
STAT1	Immunoglobulin fold	Cell Line	HeLa-S3	1357_sort_peaks.narrowPeak.bed.bed	Cistrome	GSM385507	GSE15353
STAT1	Immunoglobulin fold	Cell Line	HeLa-S3	1358_sort_peaks.narrowPeak.bed.bed	Cistrome	GSM385506	GSE15353
STAT1	Immunoglobulin fold	Cell Line	HeLa-S3	1359_sort_peaks.narrowPeak.bed.bed	Cistrome	GSM385505	GSE15353
STAT1	Immunoglobulin fold	Cell Line	HeLa-S3	1360_sort_peaks.narrowPeak.bed.bed	Cistrome	GSM385504	GSE15353
STAT1	Immunoglobulin fold	Cell Line	HeLa-S3	1361_sort_peaks.narrowPeak.bed.bed	Cistrome	GSM385503	GSE15353
POLR2A	ENCODE: TF	Cell Line	MCF-7	2382_sort_peaks.narrowPeak.bed.bed	Cistrome	GSM365932	GSE14664
POLR2A	ENCODE: TF	Cell Line	MCF-7	2383_sort_peaks.narrowPeak.bed.bed	Cistrome	GSM365931	GSE14664
POLR2A	ENCODE: TF	Cell Line	MCF-7	2384_sort_peaks.narrowPeak.bed.bed	Cistrome	GSM365930	GSE14664
POLR2A	ENCODE: TF	Cell Line	MCF-7	2361_sort_peaks.narrowPeak.bed.bed	Cistrome	GSM365929	GSE14664
ESR1	Zinc-coordinating DNA-binding domains	Cell Line	MCF-7	2303_sort_peaks.narrowPeak.bed.bed	Cistrome	GSM365928	GSE14664
ESR1	Zinc-coordinating DNA-binding domains	Cell Line	MCF-7	2304_sort_peaks.narrowPeak.bed.bed	Cistrome	GSM365927	GSE14664
ESR1	Zinc-coordinating DNA-binding domains	Cell Line	MCF-7	2305_sort_peaks.narrowPeak.bed.bed	Cistrome	GSM365926	GSE14664
ESR1	Zinc-coordinating DNA-binding domains	Cell Line	MCF-7	2362_sort_peaks.narrowPeak.bed.bed	Cistrome	GSM365925	GSE14664
POU2F1	Helix-turn-helix domains	Cell Line	HeLa-S3	1332_sort_peaks.narrowPeak.bed.bed	Cistrome	GSM357351	GSE14283
AR	Zinc-coordinating DNA-binding domains	Cell Line	VCaP	2912_sort_peaks.narrowPeak.bed.bed	Cistrome	GSM353646	GSE14092
AR	Zinc-coordinating DNA-binding domains	Cell Line	LNCAP	2181_sort_peaks.narrowPeak.bed.bed	Cistrome	GSM353644	GSE14092
AR	Zinc-coordinating DNA-binding domains	Cell Line	LNCAP	2182_sort_peaks.narrowPeak.bed.bed	Cistrome	GSM353642	GSE14092
AR	Zinc-coordinating DNA-binding domains	Cell Line	LNCAP	2183_sort_peaks.narrowPeak.bed.bed	Cistrome	GSM353641	GSE14092
AR	Zinc-coordinating DNA-binding domains	Cell Line	22Rv1	84_sort_peaks.narrowPeak.bed.bed	Cistrome	GSM353640	GSE14097
AR	Zinc-coordinating DNA-binding domains	Cell Line	VCaP	2913_sort_peaks.narrowPeak.bed.bed	Cistrome	GSM353638	GSE14092
AR	Zinc-coordinating DNA-binding domains	Cell Line	VCaP	2914_sort_peaks.narrowPeak.bed.bed	Cistrome	GSM353636	GSE14092
FOXA1	Helix-turn-helix domains	Cell Line	LNCAP	2195_sort_peaks.narrowPeak.bed.bed	Cistrome	GSM353633	GSE14092
FOXA1	Helix-turn-helix domains	Cell Line	VCaP	2919_sort_peaks.narrowPeak.bed.bed	Cistrome	GSM353630	GSE14092
POLR2A	ENCODE: TF	Cell Line	VCaP	2936_sort_peaks.narrowPeak.bed.bed	Cistrome	GSM353623	GSE14092
POLR2A	ENCODE: TF	Cell Line	LNCAP	2246_sort_peaks.narrowPeak.bed.bed	Cistrome	GSM353618	GSE14092
POLR2A	ENCODE: TF	Cell Line	LNCAP	2247_sort_peaks.narrowPeak.bed.bed	Cistrome	GSM353617	GSE14092
POLR2A	ENCODE: TF	Cell Line	VCaP	2937_sort_peaks.narrowPeak.bed.bed	Cistrome	GSM353608	GSE14092
POLR2A	ENCODE: TF	Cell Line	VCaP	2938_sort_peaks.narrowPeak.bed.bed	Cistrome	GSM353607	GSE14092
POLR2A	ENCODE: TF	Cell Line	HeLa-S3	38904_sort_peaks.narrowPeak.bed.bed	Cistrome	GSM352185	GSE14022
POLR2A	ENCODE: TF	Cell Line	HeLa-S3	38903_sort_peaks.narrowPeak.bed.bed	Cistrome	GSM352183	GSE14022
POLR2A	ENCODE: TF	Cell Line	NB4	33862_sort_peaks.narrowPeak.bed.bed	Cistrome	GSM325935	GSE13008
POLR2A	ENCODE: TF	Cell Line	K562	33859_sort_peaks.narrowPeak.bed.bed	Cistrome	GSM325933	GSE13008
CTCF	Zinc-coordinating DNA-binding domains	Cell Line	Jurkat	1936_sort_peaks.narrowPeak.bed.bed	Cistrome	GSM325899	GSE12889
CTCF	Zinc-coordinating DNA-binding domains	Cell Line	HeLa-S3	1203_sort_peaks.narrowPeak.bed.bed	Cistrome	GSM325897	GSE12889
POLR2A	ENCODE: TF	Cell Line	HEK293T	2642_sort_peaks.narrowPeak.bed.bed	Cistrome	GSM301581	GSE11892
POLR2A	ENCODE: TF	Cell Line	HEK293T	2643_sort_peaks.narrowPeak.bed.bed	Cistrome	GSM301568	GSE11892
POLR2A	ENCODE: TF	Cell Line	293	1191_sort_peaks.narrowPeak.bed.bed	Cistrome	GSM301567	GSE11892
POLR2A	ENCODE: TF	Cell Line	293	1192_sort_peaks.narrowPeak.bed.bed	Cistrome	GSM301566	GSE11892
GRHL2	Immunoglobulin fold	Cell Line	MCF-7	87119_sort_peaks.narrowPeak.bed.bed	Cistrome	GSM2970419	GSE109820
GRHL2	Immunoglobulin fold	Cell Line	MCF-7	87118_sort_peaks.narrowPeak.bed.bed	Cistrome	GSM2970418	GSE109820
GRHL2	Immunoglobulin fold	Cell Line	MCF-7	87111_sort_peaks.narrowPeak.bed.bed	Cistrome	GSM2970417	GSE109820
GRHL2	Immunoglobulin fold	Cell Line	MCF-7	87110_sort_peaks.narrowPeak.bed.bed	Cistrome	GSM2970416	GSE109820
GRHL2	Immunoglobulin fold	Cell Line	MCF-7	85047_sort_peaks.narrowPeak.bed.bed	Cistrome	GSM2970415	GSE109820
GRHL2	Immunoglobulin fold	Cell Line	MCF-7	87112_sort_peaks.narrowPeak.bed.bed	Cistrome	GSM2970414	GSE109820
ESR1	Zinc-coordinating DNA-binding domains	Cell Line	MCF-7	87115_sort_peaks.narrowPeak.bed.bed	Cistrome	GSM2970413	GSE109820
ESR1	Zinc-coordinating DNA-binding domains	Cell Line	MCF-7	87114_sort_peaks.narrowPeak.bed.bed	Cistrome	GSM2970412	GSE109820
ESR1	Zinc-coordinating DNA-binding domains	Cell Line	MCF-7	87117_sort_peaks.narrowPeak.bed.bed	Cistrome	GSM2970411	GSE109820
ESR1	Zinc-coordinating DNA-binding domains	Cell Line	MCF-7	87116_sort_peaks.narrowPeak.bed.bed	Cistrome	GSM2970410	GSE109820
ESR1	Zinc-coordinating DNA-binding domains	Cell Line	MCF-7	83186_sort_peaks.narrowPeak.bed.bed	Cistrome	GSM2970409	GSE109820
ESR1	Zinc-coordinating DNA-binding domains	Cell Line	MCF-7	83187_sort_peaks.narrowPeak.bed.bed	Cistrome	GSM2970408	GSE109820
ESR1	Zinc-coordinating DNA-binding domains	Cell Line	MCF-7	85954_sort_peaks.narrowPeak.bed.bed	Cistrome	GSM2970407	GSE109820
ESR1	Zinc-coordinating DNA-binding domains	Cell Line	MCF-7	83182_sort_peaks.narrowPeak.bed.bed	Cistrome	GSM2970406	GSE109820
ESR1	Zinc-coordinating DNA-binding domains	Cell Line	MCF-7	83179_sort_peaks.narrowPeak.bed.bed	Cistrome	GSM2970405	GSE109820
ESR1	Zinc-coordinating DNA-binding domains	Cell Line	MCF-7	83180_sort_peaks.narrowPeak.bed.bed	Cistrome	GSM2970404	GSE109820
ESR1	Zinc-coordinating DNA-binding domains	Cell Line	MCF-7	83183_sort_peaks.narrowPeak.bed.bed	Cistrome	GSM2970403	GSE109820
ESR1	Zinc-coordinating DNA-binding domains	Cell Line	MCF-7	83184_sort_peaks.narrowPeak.bed.bed	Cistrome	GSM2970402	GSE109820
ZBTB16	Zinc-coordinating DNA-binding domains	Cell Line	KG1	88633_sort_peaks.narrowPeak.bed.bed	Cistrome	GSM2947311	GSE109619
ZBTB16	Zinc-coordinating DNA-binding domains	Cell Line	KG1	88634_sort_peaks.narrowPeak.bed.bed	Cistrome	GSM2947310	GSE109619
EZH2	TcoF: TF	Cell Line	KG1	84555_sort_peaks.narrowPeak.bed.bed	Cistrome	GSM2947309	GSE109619
EZH2	TcoF: TF	Cell Line	KG1	84554_sort_peaks.narrowPeak.bed.bed	Cistrome	GSM2947308	GSE109619
TP53	Immunoglobulin fold	Cell Line	MCF-7	87300_sort_peaks.narrowPeak.bed.bed	Cistrome	GSM2944129	GSE109482
TP53	Immunoglobulin fold	Cell Line	MCF-7	87301_sort_peaks.narrowPeak.bed.bed	Cistrome	GSM2944128	GSE109482
TP53	Immunoglobulin fold	Cell Line	MCF-7	87303_sort_peaks.narrowPeak.bed.bed	Cistrome	GSM2944127	GSE109482
TP53	Immunoglobulin fold	Cell Line	MCF-7	87304_sort_peaks.narrowPeak.bed.bed	Cistrome	GSM2944126	GSE109482
ESR1	Zinc-coordinating DNA-binding domains	Cell Line	MCF-7	87689_sort_peaks.narrowPeak.bed.bed	Cistrome	GSM2915392	GSE108883
ESR1	Zinc-coordinating DNA-binding domains	Cell Line	MCF-7	87688_sort_peaks.narrowPeak.bed.bed	Cistrome	GSM2915391	GSE108883
ESR1	Zinc-coordinating DNA-binding domains	Cell Line	MCF-7	87687_sort_peaks.narrowPeak.bed.bed	Cistrome	GSM2915390	GSE108883
ESR1	Zinc-coordinating DNA-binding domains	Cell Line	MCF-7	83810_sort_peaks.narrowPeak.bed.bed	Cistrome	GSM2915389	GSE108883
ESR1	Zinc-coordinating DNA-binding domains	Cell Line	MCF-7	83811_sort_peaks.narrowPeak.bed.bed	Cistrome	GSM2915388	GSE108883
ESR1	Zinc-coordinating DNA-binding domains	Cell Line	MCF-7	83812_sort_peaks.narrowPeak.bed.bed	Cistrome	GSM2915387	GSE108883
ESR1	Zinc-coordinating DNA-binding domains	Cell Line	MCF-7	83813_sort_peaks.narrowPeak.bed.bed	Cistrome	GSM2915386	GSE108883
ESR1	Zinc-coordinating DNA-binding domains	Cell Line	MCF-7	83814_sort_peaks.narrowPeak.bed.bed	Cistrome	GSM2915385	GSE108883
ESR1	Zinc-coordinating DNA-binding domains	Cell Line	MCF-7	83815_sort_peaks.narrowPeak.bed.bed	Cistrome	GSM2915384	GSE108883
ESR1	Zinc-coordinating DNA-binding domains	Cell Line	MCF-7	83816_sort_peaks.narrowPeak.bed.bed	Cistrome	GSM2915383	GSE108883
ESR1	Zinc-coordinating DNA-binding domains	Cell Line	MCF-7	83817_sort_peaks.narrowPeak.bed.bed	Cistrome	GSM2915382	GSE108883
ESR1	Zinc-coordinating DNA-binding domains	Cell Line	MCF-7	83818_sort_peaks.narrowPeak.bed.bed	Cistrome	GSM2915381	GSE108883
ESR1	Zinc-coordinating DNA-binding domains	Cell Line	MCF-7	83819_sort_peaks.narrowPeak.bed.bed	Cistrome	GSM2915380	GSE108883
ESR1	Zinc-coordinating DNA-binding domains	Cell Line	MCF-7	84007_sort_peaks.narrowPeak.bed.bed	Cistrome	GSM2915379	GSE108883
ESR1	Zinc-coordinating DNA-binding domains	Cell Line	MCF-7	87948_sort_peaks.narrowPeak.bed.bed	Cistrome	GSM2915378	GSE108883
ESR1	Zinc-coordinating DNA-binding domains	Cell Line	MCF-7	87946_sort_peaks.narrowPeak.bed.bed	Cistrome	GSM2915377	GSE108883
ESR1	Zinc-coordinating DNA-binding domains	Cell Line	MCF-7	84569_sort_peaks.narrowPeak.bed.bed	Cistrome	GSM2915376	GSE108883
ESR1	Zinc-coordinating DNA-binding domains	Cell Line	MCF-7	87947_sort_peaks.narrowPeak.bed.bed	Cistrome	GSM2915375	GSE108883
POLR2A	ENCODE: TF	Cell Line	MDA-MB-231	83423_sort_peaks.narrowPeak.bed.bed	Cistrome	GSM2913908	GSE108830
POLR2A	ENCODE: TF	Cell Line	MDA-MB-231	86946_sort_peaks.narrowPeak.bed.bed	Cistrome	GSM2913907	GSE108830
POLR2A	ENCODE: TF	Cell Line	MDA-MB-231	87261_sort_peaks.narrowPeak.bed.bed	Cistrome	GSM2913902	GSE108830
POLR2A	ENCODE: TF	Cell Line	MDA-MB-231	86992_sort_peaks.narrowPeak.bed.bed	Cistrome	GSM2913901	GSE108830
POLR2A	ENCODE: TF	Cell Line	C4-2B	82347_sort_peaks.narrowPeak.bed.bed	Cistrome	GSM2909537	GSE102616
ZFX	Zinc-coordinating DNA-binding domains	Primary Cell	PrEC	82348_sort_peaks.narrowPeak.bed.bed	Cistrome	GSM2909536	GSE102616
POLR2A	ENCODE: TF	Cell Line	K562	86188_sort_peaks.narrowPeak.bed.bed	Cistrome	GSM2895360	GSE108323
POLR2A	ENCODE: TF	Cell Line	K562	82581_sort_peaks.narrowPeak.bed.bed	Cistrome	GSM2895357	GSE108323
POLR2A	ENCODE: TF	Cell Line	K562	82584_sort_peaks.narrowPeak.bed.bed	Cistrome	GSM2895353	GSE108323
POLR2A	ENCODE: TF	Cell Line	K562	82356_sort_peaks.narrowPeak.bed.bed	Cistrome	GSM2895350	GSE108323
CTCF	Zinc-coordinating DNA-binding domains	Cell Line	MCF-7	87488_sort_peaks.narrowPeak.bed.bed	Cistrome	GSM2877993	GSE107749
CTCF	Zinc-coordinating DNA-binding domains	Cell Line	MCF-7	87487_sort_peaks.narrowPeak.bed.bed	Cistrome	GSM2877990	GSE107749
CTCF	Zinc-coordinating DNA-binding domains	Cell Line	MCF-7	84200_sort_peaks.narrowPeak.bed.bed	Cistrome	GSM2877985	GSE107749
CTCF	Zinc-coordinating DNA-binding domains	Cell Line	MCF-7	83249_sort_peaks.narrowPeak.bed.bed	Cistrome	GSM2877984	GSE107749
CTCF	Zinc-coordinating DNA-binding domains	Cell Line	MCF-7	83251_sort_peaks.narrowPeak.bed.bed	Cistrome	GSM2877982	GSE107749
CTCF	Zinc-coordinating DNA-binding domains	Cell Line	MCF-7	83253_sort_peaks.narrowPeak.bed.bed	Cistrome	GSM2877981	GSE107749
CTCF	Zinc-coordinating DNA-binding domains	Cell Line	MCF-7	83252_sort_peaks.narrowPeak.bed.bed	Cistrome	GSM2877980	GSE107749
CTCF	Zinc-coordinating DNA-binding domains	Cell Line	MCF-7	86828_sort_peaks.narrowPeak.bed.bed	Cistrome	GSM2877979	GSE107749
CTCF	Zinc-coordinating DNA-binding domains	Cell Line	MCF-7	88275_sort_peaks.narrowPeak.bed.bed	Cistrome	GSM2877977	GSE107749
RXRA	Zinc-coordinating DNA-binding domains	Cell Line	JMSU-1	82016_sort_peaks.narrowPeak.bed.bed	Cistrome	GSM2877307	GSE107734
RXRA	Zinc-coordinating DNA-binding domains	Cell Line	JMSU-1	82015_sort_peaks.narrowPeak.bed.bed	Cistrome	GSM2877306	GSE107734
RXRA	Zinc-coordinating DNA-binding domains	Cell Line	JMSU-1	86919_sort_peaks.narrowPeak.bed.bed	Cistrome	GSM2877305	GSE107734
RXRA	Zinc-coordinating DNA-binding domains	Cell Line	JMSU-1	86915_sort_peaks.narrowPeak.bed.bed	Cistrome	GSM2877304	GSE107734
RXRA	Zinc-coordinating DNA-binding domains	Cell Line	JMSU-1	82023_sort_peaks.narrowPeak.bed.bed	Cistrome	GSM2877303	GSE107734
RXRA	Zinc-coordinating DNA-binding domains	Cell Line	JMSU-1	82022_sort_peaks.narrowPeak.bed.bed	Cistrome	GSM2877302	GSE107734
TAL1	Basic domains	Cell Line	K562	84536_sort_peaks.narrowPeak.bed.bed	Cistrome	GSM2877124	GSE107726
TAL1	Basic domains	Cell Line	K562	84535_sort_peaks.narrowPeak.bed.bed	Cistrome	GSM2877123	GSE107726
GATA1	Zinc-coordinating DNA-binding domains	Cell Line	K562	84534_sort_peaks.narrowPeak.bed.bed	Cistrome	GSM2877122	GSE107726
GATA1	Zinc-coordinating DNA-binding domains	Cell Line	K562	84533_sort_peaks.narrowPeak.bed.bed	Cistrome	GSM2877121	GSE107726
TAL1	Basic domains	Cell Line	K562	88353_sort_peaks.narrowPeak.bed.bed	Cistrome	GSM2877116	GSE107726
TAL1	Basic domains	Cell Line	K562	84685_sort_peaks.narrowPeak.bed.bed	Cistrome	GSM2877115	GSE107726
GATA1	Zinc-coordinating DNA-binding domains	Cell Line	K562	84686_sort_peaks.narrowPeak.bed.bed	Cistrome	GSM2877114	GSE107726
GATA1	Zinc-coordinating DNA-binding domains	Cell Line	K562	88355_sort_peaks.narrowPeak.bed.bed	Cistrome	GSM2877113	GSE107726
TAL1	Basic domains	Cell Line	K562	84246_sort_peaks.narrowPeak.bed.bed	Cistrome	GSM2877108	GSE107726
TAL1	Basic domains	Cell Line	K562	84242_sort_peaks.narrowPeak.bed.bed	Cistrome	GSM2877107	GSE107726
GATA1	Zinc-coordinating DNA-binding domains	Cell Line	K562	84241_sort_peaks.narrowPeak.bed.bed	Cistrome	GSM2877106	GSE107726
GATA1	Zinc-coordinating DNA-binding domains	Cell Line	K562	84244_sort_peaks.narrowPeak.bed.bed	Cistrome	GSM2877105	GSE107726
SKI	TcoF: TF	Cell Line	HL-60	84977_sort_peaks.narrowPeak.bed.bed	Cistrome	GSM2871158	GSE107556
CEBPB	Basic domains	Cell Line	HL-60	84984_sort_peaks.narrowPeak.bed.bed	Cistrome	GSM2871156	GSE107556
SKI	TcoF: TF	Cell Line	HL-60	84985_sort_peaks.narrowPeak.bed.bed	Cistrome	GSM2871155	GSE107556
RUNX1	Immunoglobulin fold	Cell Line	HL-60	84986_sort_peaks.narrowPeak.bed.bed	Cistrome	GSM2871154	GSE107556
SKI	TcoF: TF	Cell Line	HL-60	88503_sort_peaks.narrowPeak.bed.bed	Cistrome	GSM2871153	GSE107556
SKI	TcoF: TF	Cell Line	HL-60	84981_sort_peaks.narrowPeak.bed.bed	Cistrome	GSM2871151	GSE107556
SKI	TcoF: TF	Cell Line	HL-60	88507_sort_peaks.narrowPeak.bed.bed	Cistrome	GSM2871150	GSE107556
CTCF	Zinc-coordinating DNA-binding domains	Cell Line	NB69	88815_sort_peaks.narrowPeak.bed.bed	Cistrome	GSM2871000	GSE101295
CTCF	Zinc-coordinating DNA-binding domains	Cell Line	SK-N-AS	87102_sort_peaks.narrowPeak.bed.bed	Cistrome	GSM2870998	GSE101295
CTCF	Zinc-coordinating DNA-binding domains	Cell Line	SH-SY5Y	87100_sort_peaks.narrowPeak.bed.bed	Cistrome	GSM2870996	GSE101295
ZEB1	Helix-turn-helix domains	Cell Line	H1975	84925_sort_peaks.narrowPeak.bed.bed	Cistrome	GSM2857243	GSE106896
ZEB1	Helix-turn-helix domains	Cell Line	H1975	84926_sort_peaks.narrowPeak.bed.bed	Cistrome	GSM2857242	GSE106896
STAT3	Immunoglobulin fold	Cell Line	OCI-Ly10	82371_sort_peaks.narrowPeak.bed.bed	Cistrome	GSM2855433	GSE106844
STAT3	Immunoglobulin fold	Cell Line	OCI-Ly10	82370_sort_peaks.narrowPeak.bed.bed	Cistrome	GSM2855432	GSE106844
STAT3	Immunoglobulin fold	Cell Line	TMD8	82373_sort_peaks.narrowPeak.bed.bed	Cistrome	GSM2855431	GSE106844
STAT3	Immunoglobulin fold	Cell Line	TMD8	82372_sort_peaks.narrowPeak.bed.bed	Cistrome	GSM2855430	GSE106844
HN1L	Helix-turn-helix domains	Cell Line	SUM159PT	87657_sort_peaks.narrowPeak.bed.bed	Cistrome	GSM2826102	GSE105446
TFAP2A	Basic domains	Cell Line	H9	81805_sort_peaks.narrowPeak.bed.bed	Cistrome	GSM2817676	GSE105081
TFAP2C	Basic domains	Cell Line	H9	81806_sort_peaks.narrowPeak.bed.bed	Cistrome	GSM2817674	GSE105081
TFAP2A	Basic domains	Cell Line	H9	81807_sort_peaks.narrowPeak.bed.bed	Cistrome	GSM2817672	GSE105081
TFAP2C	Basic domains	Cell Line	H9	81808_sort_peaks.narrowPeak.bed.bed	Cistrome	GSM2817670	GSE105081
GATA3	Zinc-coordinating DNA-binding domains	Cell Line	H9	82055_sort_peaks.narrowPeak.bed.bed	Cistrome	GSM2817659	GSE105081
CTCF	Zinc-coordinating DNA-binding domains	Cell Line	HCT116	85284_sort_peaks.narrowPeak.bed.bed	Cistrome	GSM2809616	GSE104888
CTCF	Zinc-coordinating DNA-binding domains	Cell Line	HCT116	85285_sort_peaks.narrowPeak.bed.bed	Cistrome	GSM2809615	GSE104888
CTCF	Zinc-coordinating DNA-binding domains	Cell Line	HCT116	85286_sort_peaks.narrowPeak.bed.bed	Cistrome	GSM2809614	GSE104888
CTCF	Zinc-coordinating DNA-binding domains	Cell Line	HCT116	85287_sort_peaks.narrowPeak.bed.bed	Cistrome	GSM2809613	GSE104888
CEBPB	Basic domains	Cell Line	NPMc_leukemia_OCI-AML3	85339_sort_peaks.narrowPeak.bed.bed	Cistrome	GSM2807118	GSE104745
POLR2A	ENCODE: TF	Cell Line	K562	83751_sort_peaks.narrowPeak.bed.bed	Cistrome	GSM2789807	GSE95374
POLR2A	ENCODE: TF	Cell Line	K562	83752_sort_peaks.narrowPeak.bed.bed	Cistrome	GSM2789806	GSE95374
POLR2A	ENCODE: TF	Cell Line	K562	83753_sort_peaks.narrowPeak.bed.bed	Cistrome	GSM2789805	GSE95374
POLR2A	ENCODE: TF	Cell Line	K562	83754_sort_peaks.narrowPeak.bed.bed	Cistrome	GSM2789804	GSE95374
POLR2A	ENCODE: TF	Cell Line	K562	83749_sort_peaks.narrowPeak.bed.bed	Cistrome	GSM2789803	GSE95374
POLR2A	ENCODE: TF	Cell Line	K562	83750_sort_peaks.narrowPeak.bed.bed	Cistrome	GSM2789802	GSE95374
GLI2	Zinc-coordinating DNA-binding domains	Cell Line	THP-1	87939_sort_peaks.narrowPeak.bed.bed	Cistrome	GSM2779057	GSE97527
GLI2	Zinc-coordinating DNA-binding domains	Cell Line	THP-1	82146_sort_peaks.narrowPeak.bed.bed	Cistrome	GSM2779056	GSE97527
GLI2	Zinc-coordinating DNA-binding domains	Cell Line	THP-1	87941_sort_peaks.narrowPeak.bed.bed	Cistrome	GSM2779055	GSE97527
GLI2	Zinc-coordinating DNA-binding domains	Cell Line	THP-1	87942_sort_peaks.narrowPeak.bed.bed	Cistrome	GSM2779054	GSE97527
ZBTB7A	Zinc-coordinating DNA-binding domains	Cell Line	HUDEP-2	82591_sort_peaks.narrowPeak.bed.bed	Cistrome	GSM2771544	GSE103445
ZBTB7A	Zinc-coordinating DNA-binding domains	Cell Line	HUDEP-2	82594_sort_peaks.narrowPeak.bed.bed	Cistrome	GSM2771543	GSE103445
ZBTB7A	Zinc-coordinating DNA-binding domains	Cell Line	HUDEP-2	82595_sort_peaks.narrowPeak.bed.bed	Cistrome	GSM2771542	GSE103445
ZBTB7A	Zinc-coordinating DNA-binding domains	Cell Line	HUDEP-2	82592_sort_peaks.narrowPeak.bed.bed	Cistrome	GSM2771541	GSE103445
ZBTB7A	Zinc-coordinating DNA-binding domains	Cell Line	K562	82593_sort_peaks.narrowPeak.bed.bed	Cistrome	GSM2771540	GSE103445
ZBTB7A	Zinc-coordinating DNA-binding domains	Cell Line	K562	86195_sort_peaks.narrowPeak.bed.bed	Cistrome	GSM2771539	GSE103445
ZBTB7A	Zinc-coordinating DNA-binding domains	Cell Line	K562	86194_sort_peaks.narrowPeak.bed.bed	Cistrome	GSM2771538	GSE103445
ZBTB7A	Zinc-coordinating DNA-binding domains	Cell Line	K562	86199_sort_peaks.narrowPeak.bed.bed	Cistrome	GSM2771537	GSE103445
BCL11A	Zinc-coordinating DNA-binding domains	Cell Line	HUDEP-2	86202_sort_peaks.narrowPeak.bed.bed	Cistrome	GSM2771532	GSE103445
BCL11A	Zinc-coordinating DNA-binding domains	Cell Line	HUDEP-2	86201_sort_peaks.narrowPeak.bed.bed	Cistrome	GSM2771531	GSE103445
BCL11A	Zinc-coordinating DNA-binding domains	Cell Line	HUDEP-2	86200_sort_peaks.narrowPeak.bed.bed	Cistrome	GSM2771530	GSE103445
BCL11A	Zinc-coordinating DNA-binding domains	Cell Line	V5	82369_sort_peaks.narrowPeak.bed.bed	Cistrome	GSM2771529	GSE103445
POLR2A	ENCODE: TF	Cell Line	DLD-1	88510_sort_peaks.narrowPeak.bed.bed	Cistrome	GSM2769059	GSE97527
CTCF	Zinc-coordinating DNA-binding domains	Cell Line	IMR-5	86416_sort_peaks.narrowPeak.bed.bed	Cistrome	GSM2759386	GSE78957
POLR2A	ENCODE: TF	Cell Line	HeLa-S3	83971_sort_peaks.narrowPeak.bed.bed	Cistrome	GSM2759022	GSE103252
STAT3	Immunoglobulin fold	Cell Line	H358	87919_sort_peaks.narrowPeak.bed.bed	Cistrome	GSM2752894	GSE79707
STAT1	Immunoglobulin fold	Cell Line	H358	87922_sort_peaks.narrowPeak.bed.bed	Cistrome	GSM2752893	GSE79707
CTCF	Zinc-coordinating DNA-binding domains	Cell Line	MCF-7	83742_sort_peaks.narrowPeak.bed.bed	Cistrome	GSM2747727	GSE102882
CTCF	Zinc-coordinating DNA-binding domains	Cell Line	MCF-7	83741_sort_peaks.narrowPeak.bed.bed	Cistrome	GSM2747726	GSE102882
CTCF	Zinc-coordinating DNA-binding domains	Cell Line	MCF-7	88917_sort_peaks.narrowPeak.bed.bed	Cistrome	GSM2747725	GSE102882
CTCF	Zinc-coordinating DNA-binding domains	Cell Line	MCF-7	83740_sort_peaks.narrowPeak.bed.bed	Cistrome	GSM2747724	GSE102882
CTCF	Zinc-coordinating DNA-binding domains	Cell Line	MCF-7	83739_sort_peaks.narrowPeak.bed.bed	Cistrome	GSM2747723	GSE102882
CTCF	Zinc-coordinating DNA-binding domains	Cell Line	MCF-7	83738_sort_peaks.narrowPeak.bed.bed	Cistrome	GSM2747722	GSE102882
CTCF	Zinc-coordinating DNA-binding domains	Cell Line	MCF-7	83737_sort_peaks.narrowPeak.bed.bed	Cistrome	GSM2747721	GSE102882
CTCF	Zinc-coordinating DNA-binding domains	Cell Line	MCF-7	83736_sort_peaks.narrowPeak.bed.bed	Cistrome	GSM2747720	GSE102882
CTCF	Zinc-coordinating DNA-binding domains	Cell Line	MCF-7	87646_sort_peaks.narrowPeak.bed.bed	Cistrome	GSM2747717	GSE102882
CTCF	Zinc-coordinating DNA-binding domains	Cell Line	MCF-7	87647_sort_peaks.narrowPeak.bed.bed	Cistrome	GSM2747716	GSE102882
CTCF	Zinc-coordinating DNA-binding domains	Cell Line	MCF-7	87644_sort_peaks.narrowPeak.bed.bed	Cistrome	GSM2747715	GSE102882
CTCF	Zinc-coordinating DNA-binding domains	Cell Line	MCF-7	87645_sort_peaks.narrowPeak.bed.bed	Cistrome	GSM2747714	GSE102882
CTCF	Zinc-coordinating DNA-binding domains	Cell Line	MCF-7	87650_sort_peaks.narrowPeak.bed.bed	Cistrome	GSM2747713	GSE102882
CTCF	Zinc-coordinating DNA-binding domains	Cell Line	MCF-7	87651_sort_peaks.narrowPeak.bed.bed	Cistrome	GSM2747712	GSE102882
CTCF	Zinc-coordinating DNA-binding domains	Cell Line	MCF-7	88132_sort_peaks.narrowPeak.bed.bed	Cistrome	GSM2747711	GSE102882
CTCF	Zinc-coordinating DNA-binding domains	Cell Line	MCF-7	82007_sort_peaks.narrowPeak.bed.bed	Cistrome	GSM2747710	GSE102882
ESR1	Zinc-coordinating DNA-binding domains	Cell Line	MCF-7	83428_sort_peaks.narrowPeak.bed.bed	Cistrome	GSM2747707	GSE102882
ESR1	Zinc-coordinating DNA-binding domains	Cell Line	MCF-7	83427_sort_peaks.narrowPeak.bed.bed	Cistrome	GSM2747706	GSE102882
ESR1	Zinc-coordinating DNA-binding domains	Cell Line	MCF-7	83430_sort_peaks.narrowPeak.bed.bed	Cistrome	GSM2747705	GSE102882
ESR1	Zinc-coordinating DNA-binding domains	Cell Line	MCF-7	83429_sort_peaks.narrowPeak.bed.bed	Cistrome	GSM2747704	GSE102882
ESR1	Zinc-coordinating DNA-binding domains	Cell Line	MCF-7	83432_sort_peaks.narrowPeak.bed.bed	Cistrome	GSM2747703	GSE102882
ESR1	Zinc-coordinating DNA-binding domains	Cell Line	MCF-7	83431_sort_peaks.narrowPeak.bed.bed	Cistrome	GSM2747702	GSE102882
ESR1	Zinc-coordinating DNA-binding domains	Cell Line	MCF-7	83434_sort_peaks.narrowPeak.bed.bed	Cistrome	GSM2747701	GSE102882
ESR1	Zinc-coordinating DNA-binding domains	Cell Line	MCF-7	83433_sort_peaks.narrowPeak.bed.bed	Cistrome	GSM2747700	GSE102882
ESR1	Zinc-coordinating DNA-binding domains	Cell Line	MCF-7	88372_sort_peaks.narrowPeak.bed.bed	Cistrome	GSM2747698	GSE102882
ESR1	Zinc-coordinating DNA-binding domains	Cell Line	MCF-7	82331_sort_peaks.narrowPeak.bed.bed	Cistrome	GSM2747697	GSE102882
ESR1	Zinc-coordinating DNA-binding domains	Cell Line	MCF-7	82330_sort_peaks.narrowPeak.bed.bed	Cistrome	GSM2747696	GSE102882
ESR1	Zinc-coordinating DNA-binding domains	Cell Line	MCF-7	81409_sort_peaks.narrowPeak.bed.bed	Cistrome	GSM2747695	GSE102882
ESR1	Zinc-coordinating DNA-binding domains	Cell Line	MCF-7	82328_sort_peaks.narrowPeak.bed.bed	Cistrome	GSM2747694	GSE102882
ESR1	Zinc-coordinating DNA-binding domains	Cell Line	MCF-7	82327_sort_peaks.narrowPeak.bed.bed	Cistrome	GSM2747693	GSE102882
[truncated: 5,735 more rows]
