# Supplementary material for: TRmir: A Comprehensive Resource for Human Transcriptional Regulatory Information of MiRNAs
Source: Front Genet. 2022 Feb 4;13:808950. doi: 10.3389/fgene.2022.808950 (PMC8854293; doi:10.3389/fgene.2022.808950)
Supplement: Supplementary file 8 [file Table5.XLSX]

## Sheet: H3k27ac Chip-seq
Sample ID		Biosample type	Tissue type	Biosample name	Sample	Sample_search	Series	Data Repository	Accession Numbers （H3K27ac）	Accession Numbers（Input）	data Link Example（H3K27ac）	data Link Example（Input）
Sample_00_001		Tissue	Adipose tissue	adipose-tissue	adipose-tissue	adipose-tissue	GSE16256	ENCODE (Roadmap project)	ENCSR082SHT	ENCSR163VJS	https://www.encodeproject.org/files/ENCFF859ZAC/@@download/ENCFF859ZAC.fastq.gz	https://www.encodeproject.org/files/ENCFF902FOR/@@download/ENCFF902FOR.fastq.gz
Sample_00_002		Tissue	Adrenal gland	adrenal-gland_34y	adrenal-gland	adrenal-gland	GSE16256	ENCODE (Roadmap project)	ENCSR405ESP	ENCSR815BDB	https://www.encodeproject.org/files/ENCFF965NCN/@@download/ENCFF965NCN.fastq.gz	https://www.encodeproject.org/files/ENCFF072EKO/@@download/ENCFF072EKO.fastq.gz
Sample_00_003		Tissue	Adrenal gland	adrenal-gland_97d	adrenal-gland	adrenal-gland	GSE18927	ENCODE (Roadmap project)	ENCSR847AIA	ENCSR960VLF	https://www.encodeproject.org/files/ENCFF317HYD/@@download/ENCFF317HYD.fastq.gz	https://www.encodeproject.org/files/ENCFF107HYL/@@download/ENCFF107HYL.fastq.gz
Sample_00_004		Tissue	Aorta	aorta	aorta	aorta	GSE16256	ENCODE (Roadmap project)	ENCSR322TJD	ENCSR116QUS	https://www.encodeproject.org/files/ENCFF156XMU/@@download/ENCFF156XMU.fastq.gz	https://www.encodeproject.org/files/ENCFF781GHE/@@download/ENCFF781GHE.fastq.gz
Sample_00_005		Primary Cell	Blood	B-cell	B-cell	B_cells	GSE18927	ENCODE (Roadmap project)	ENCSR191ZQT	ENCSR300ZUS	https://www.encodeproject.org/files/ENCFF995OBQ/@@download/ENCFF995OBQ.fastq.gz	https://www.encodeproject.org/files/ENCFF046EFX/@@download/ENCFF046EFX.fastq.gz
Sample_00_006		Primary Cell	Blood	CD14-positive-monocyte	CD14-positive-monocyte	CD14-positive-monocyte	GSE18927	ENCODE (Roadmap project)	ENCSR012PII	ENCSR444GJM	https://www.encodeproject.org/files/ENCFF765EVS/@@download/ENCFF765EVS.fastq.gz	https://www.encodeproject.org/files/ENCFF825XKT/@@download/ENCFF825XKT.fastq.gz
Sample_00_007		Primary Cell	Blood	naive thymus-derived CD4-positive, alpha-beta T cell	naive thymus-derived CD4-positive, alpha-beta T cell	naive thymus-derived CD4-positive, alpha-beta T cell	GSE17312	ENCODE (Roadmap project)	ENCSR674VPA	ENCSR355RJN	https://www.encodeproject.org/files/ENCFF459SDQ/@@download/ENCFF459SDQ.fastq.gz	https://www.encodeproject.org/files/ENCFF851CEK/@@download/ENCFF851CEK.fastq.gz
Sample_00_008		Primary Cell	Blood	CD4-positive-alpha-beta-memory-T-cell	CD4-positive,-alpha-beta-memory-T-cell	CD4-positive,-alpha-beta-memory-T-cell	GSE17312	ENCODE (Roadmap project)	ENCSR314BEX	ENCSR595SMV	https://www.encodeproject.org/files/ENCFF458LFW/@@download/ENCFF458LFW.fastq.gz	https://www.encodeproject.org/files/ENCFF121KFB/@@download/ENCFF121KFB.fastq.gz
Sample_00_009		Primary Cell	Blood	CD8-positive-alpha-beta-T-cell	CD8-positive,-alpha-beta-T-cell	CD8-positive,-alpha-beta-T-cell	GSE18927	ENCODE (Roadmap project)	ENCSR007HLH	ENCSR247BVB	https://www.encodeproject.org/files/ENCFF915ZPV/@@download/ENCFF915ZPV.fastq.gz	https://www.encodeproject.org/files/ENCFF618IFR/@@download/ENCFF618IFR.fastq.gz
Sample_00_010		In vitro differentiated cells	Embryo	endodermal-cell	endodermal-cell	endodermal-cell	GSE17312	ENCODE (Roadmap project)	ENCSR200ETW	ENCSR650EVQ	https://www.encodeproject.org/files/ENCFF878IZP/@@download/ENCFF878IZP.fastq.gz	https://www.encodeproject.org/files/ENCFF018EDQ/@@download/ENCFF018EDQ.fastq.gz
Sample_00_011		Tissue	Esophagus	esophagus	esophagus	Esophagus	GSE16256	ENCODE (Roadmap project)	ENCSR679OVD	ENCSR161JTT	https://www.encodeproject.org/files/ENCFF469SVP/@@download/ENCFF469SVP.fastq.gz	https://www.encodeproject.org/files/ENCFF342BNF/@@download/ENCFF342BNF.fastq.gz
Sample_00_012		Cell Line	Embryo	H1-hESC	H1-hESC	H1	GSE16256	ENCODE (Roadmap project)	ENCSR880SUY	ENCSR569NEE	https://www.encodeproject.org/files/ENCFF692HWE/@@download/ENCFF692HWE.fastq.gz	https://www.encodeproject.org/files/ENCFF051RXP/@@download/ENCFF051RXP.fastq.gz
Sample_00_013		Cell Line	Embryo	H9	H9	H9	GSE16256	ENCODE (Roadmap project)	ENCSR876RGF	ENCSR214MNL	https://www.encodeproject.org/files/ENCFF081KCW/@@download/ENCFF081KCW.fastq.gz	https://www.encodeproject.org/files/ENCFF416GCS/@@download/ENCFF416GCS.fastq.gz
Sample_00_014		Tissue	Heart left ventricle	heart-left-ventricle	heart-left-ventricle	heart	GSE16256	ENCODE (Roadmap project)	ENCSR458RRZ	ENCSR961QMI	https://www.encodeproject.org/files/ENCFF007GTB/@@download/ENCFF007GTB.fastq.gz	https://www.encodeproject.org/files/ENCFF057IKR/@@download/ENCFF057IKR.fastq.gz
Sample_00_015		Cell Line	Lung	IMR-90	IMR-90	IMR-90	GSE16256	ENCODE (Roadmap project)	ENCSR002YRE	ENCSR001BSB	https://www.encodeproject.org/files/ENCFF200XEH/@@download/ENCFF200XEH.fastq.gz	https://www.encodeproject.org/files/ENCFF956KYS/@@download/ENCFF956KYS.fastq.gz
Sample_00_016		Stem Cell	Foreskin Fibroblast	iPS-DF-19.11	iPS-DF-19.11	iPS-DF-19.11	GSE16256	ENCODE (Roadmap project)	ENCSR505OPZ	ENCSR086NVH	https://www.encodeproject.org/files/ENCFF093XFY/@@download/ENCFF093XFY.fastq.gz	https://www.encodeproject.org/files/ENCFF631YST/@@download/ENCFF631YST.fastq.gz
Sample_00_017		Stem Cell	Foreskin Fibroblast	iPS-DF-6.9	iPS-DF-6.9	iPS-DF-6.9	GSE16256	ENCODE (Roadmap project)	ENCSR875QDS	ENCSR212SJH	https://www.encodeproject.org/files/ENCFF112GPM/@@download/ENCFF112GPM.fastq.gz	https://www.encodeproject.org/files/ENCFF217MRH/@@download/ENCFF217MRH.fastq.gz
Sample_00_018		Stem Cell	Dermal fibroblasts	iPS-18a	iPS-18a	iPS-18a	GSE17312	ENCODE (Roadmap project)	ENCSR429YAE	ENCSR580WGM	https://www.encodeproject.org/files/ENCFF989MLG/@@download/ENCFF989MLG.fastq.gz	https://www.encodeproject.org/files/ENCFF802ZZZ/@@download/ENCFF802ZZZ.fastq.gz
Sample_00_019		Stem Cell	Dermal fibroblasts	iPS-20b	iPS-20b	iPS-20b	GSE17312	ENCODE (Roadmap project)	ENCSR729GQT	ENCSR895CJW	https://www.encodeproject.org/files/ENCFF044NZG/@@download/ENCFF044NZG.fastq.gz	https://www.encodeproject.org/files/ENCFF938DKT/@@download/ENCFF938DKT.fastq.gz
Sample_00_020		Tissue	Large intestine	large-intestine_108d	large-intestine	large-intestine	GSE18927	ENCODE (Roadmap project)	ENCSR659RHV	ENCSR107RQX	https://www.encodeproject.org/files/ENCFF489OZL/@@download/ENCFF489OZL.fastq.gz	https://www.encodeproject.org/files/ENCFF595NUI/@@download/ENCFF595NUI.fastq.gz
Sample_00_021		Tissue	Lung	lung_3y	lung	Lung	GSE16256	ENCODE (Roadmap project)	ENCSR550WUX	ENCSR577BCL	https://www.encodeproject.org/files/ENCFF906WKZ/@@download/ENCFF906WKZ.fastq.gz	https://www.encodeproject.org/files/ENCFF587OOH/@@download/ENCFF587OOH.fastq.gz
Sample_00_022		Tissue	Lung	lung_30y	lung	Lung	GSE16256	ENCODE (Roadmap project)	ENCSR540ADS	ENCSR061VJM	https://www.encodeproject.org/files/ENCFF991PYU/@@download/ENCFF991PYU.fastq.gz	https://www.encodeproject.org/files/ENCFF415KFB/@@download/ENCFF415KFB.fastq.gz
Sample_00_023		In vitro differentiated cells	Embryo	mesenchymal-stem-cell	mesenchymal-stem-cell	Mesenchymal	GSE16256	ENCODE (Roadmap project)	ENCSR013KEC	ENCSR843OBM	https://www.encodeproject.org/files/ENCFF970HHO/@@download/ENCFF970HHO.fastq.gz	https://www.encodeproject.org/files/ENCFF317PIV/@@download/ENCFF317PIV.fastq.gz
Sample_00_024		In vitro differentiated cells	Embryo	mesendoderm	mesendoderm	mesendoderm	GSE16256	ENCODE (Roadmap project)	ENCSR473PNT	ENCSR810RRR	https://www.encodeproject.org/files/ENCFF826BHT/@@download/ENCFF826BHT.fastq.gz	https://www.encodeproject.org/files/ENCFF250CGU/@@download/ENCFF250CGU.fastq.gz
Sample_00_025		Tissue	Muscle of leg	muscle-of-leg	muscle-of-leg	muscle-of-leg	GSE18927	ENCODE (Roadmap project)	ENCSR687ZCM	ENCSR449RSE	https://www.encodeproject.org/files/ENCFF661ZQK/@@download/ENCFF661ZQK.fastq.gz	https://www.encodeproject.org/files/ENCFF666WRT/@@download/ENCFF666WRT.fastq.gz
Sample_00_026		Tissue	Muscle of trunk	muscle-of-trunk	muscle-of-trunk	muscle-of-trunk	GSE18927	ENCODE (Roadmap project)	ENCSR775FTU	ENCSR639HUV	https://www.encodeproject.org/files/ENCFF394NCY/@@download/ENCFF394NCY.fastq.gz	https://www.encodeproject.org/files/ENCFF260WWT/@@download/ENCFF260WWT.fastq.gz
Sample_00_027		Primary Cell	Blood	natural-killer-cell	natural-killer-cell	natural-killer-cell	GSE18927	ENCODE (Roadmap project)	ENCSR391EQV	ENCSR726FHN	https://www.encodeproject.org/files/ENCFF002LAJ/@@download/ENCFF002LAJ.fastq.gz	https://www.encodeproject.org/files/ENCFF759TWG/@@download/ENCFF759TWG.fastq.gz
Sample_00_029		Tissue	Ovary	ovary	ovary	ovary	GSE16256	ENCODE (Roadmap project)	ENCSR268JQE	ENCSR674QIU	https://www.encodeproject.org/files/ENCFF503FJZ/@@download/ENCFF503FJZ.fastq.gz	https://www.encodeproject.org/files/ENCFF167BJI/@@download/ENCFF167BJI.fastq.gz
Sample_00_030		Tissue	Pancreas	pancreas	pancreas	Pancreas	GSE16256	ENCODE (Roadmap project)	ENCSR612BWE	ENCSR503BIB	https://www.encodeproject.org/files/ENCFF546HNU/@@download/ENCFF546HNU.fastq.gz	https://www.encodeproject.org/files/ENCFF827WPA/@@download/ENCFF827WPA.fastq.gz
Sample_00_031		Tissue	Placenta	placenta	placenta	placenta	GSE18927	ENCODE (Roadmap project)	ENCSR498ZRC	ENCSR278VUZ	https://www.encodeproject.org/files/ENCFF907YMF/@@download/ENCFF907YMF.fastq.gz	https://www.encodeproject.org/files/ENCFF479AHA/@@download/ENCFF479AHA.fastq.gz
Sample_00_032		Tissue	Psoas muscle	psoas-muscle_30y	psoas-muscle	psoas-muscle	GSE16256	ENCODE (Roadmap project)	ENCSR250NHD	ENCSR139WMA	https://www.encodeproject.org/files/ENCFF590MND/@@download/ENCFF590MND.fastq.gz	https://www.encodeproject.org/files/ENCFF411YQM/@@download/ENCFF411YQM.fastq.gz
Sample_00_033		Tissue	Psoas muscle	psoas-muscle_3y	psoas-muscle	psoas-muscle	GSE16256	ENCODE (Roadmap project)	ENCSR367WYJ	ENCSR163UEW	https://www.encodeproject.org/files/ENCFF351KVM/@@download/ENCFF351KVM.fastq.gz	https://www.encodeproject.org/files/ENCFF059KCL/@@download/ENCFF059KCL.fastq.gz
Sample_00_034		Tissue	Right cardiac atrium	right-cardiac-atrium	right-cardiac-atrium	right-cardiac-atrium	GSE16256	ENCODE (Roadmap project)	ENCSR074ECR	ENCSR652ULP	https://www.encodeproject.org/files/ENCFF812IBZ/@@download/ENCFF812IBZ.fastq.gz	https://www.encodeproject.org/files/ENCFF597CXC/@@download/ENCFF597CXC.fastq.gz
Sample_00_035		Tissue	Sigmoid colon	sigmoid-colon	sigmoid-colon	sigmoid-colon	GSE16256	ENCODE (Roadmap project)	ENCSR561YSH	ENCSR574WQE	https://www.encodeproject.org/files/ENCFF375GAE/@@download/ENCFF375GAE.fastq.gz	https://www.encodeproject.org/files/ENCFF347MJY/@@download/ENCFF347MJY.fastq.gz
Sample_00_036		Tissue	Small intestine	small-intestine_108days	small-intestine	small-intestine	GSE18927	ENCODE (Roadmap project)	ENCSR892XFG	ENCSR541DBO	https://www.encodeproject.org/files/ENCFF313OLS/@@download/ENCFF313OLS.fastq.gz	https://www.encodeproject.org/files/ENCFF611OKI/@@download/ENCFF611OKI.fastq.gz
Sample_00_038		Tissue	Spinal cord	spinal-cord_108d	spinal-cord	spinal-cord	GSE18927	ENCODE (Roadmap project)	ENCSR209QGZ	ENCSR113XPE	https://www.encodeproject.org/files/ENCFF183MZS/@@download/ENCFF183MZS.fastq.gz	https://www.encodeproject.org/files/ENCFF088JGL/@@download/ENCFF088JGL.fastq.gz
Sample_00_039		Tissue	Spleen	spleen_3y	spleen	spleen	GSE16256	ENCODE (Roadmap project)	ENCSR170MAJ	ENCSR652ZLE	https://www.encodeproject.org/files/ENCFF063UMS/@@download/ENCFF063UMS.fastq.gz	https://www.encodeproject.org/files/ENCFF182DKW/@@download/ENCFF182DKW.fastq.gz
Sample_00_040		Tissue	Spleen	spleen_30y	spleen	spleen	GSE16256	ENCODE (Roadmap project)	ENCSR086XCT	ENCSR563OLJ	https://www.encodeproject.org/files/ENCFF772AWQ/@@download/ENCFF772AWQ.fastq.gz	https://www.encodeproject.org/files/ENCFF858WTP/@@download/ENCFF858WTP.fastq.gz
Sample_00_041		Tissue	Stomach	stomach_3y	stomach	stomach	GSE16256	ENCODE (Roadmap project)	ENCSR437QMD	ENCSR628GIZ	https://www.encodeproject.org/files/ENCFF669MHN/@@download/ENCFF669MHN.fastq.gz	https://www.encodeproject.org/files/ENCFF217LWR/@@download/ENCFF217LWR.fastq.gz
Sample_00_042		Tissue	Stomach	stomach_30y	stomach	stomach	GSE16256	ENCODE (Roadmap project)	ENCSR582UTE	ENCSR975PED	https://www.encodeproject.org/files/ENCFF282DOJ/@@download/ENCFF282DOJ.fastq.gz	https://www.encodeproject.org/files/ENCFF482RON/@@download/ENCFF482RON.fastq.gz
Sample_00_043		Tissue	Stomach	stomach_96d	stomach	stomach	GSE18927	ENCODE (Roadmap project)	ENCSR743DDX	ENCSR927MXE	https://www.encodeproject.org/files/ENCFF358COO/@@download/ENCFF358COO.fastq.gz	https://www.encodeproject.org/files/ENCFF290VLP/@@download/ENCFF290VLP.fastq.gz
Sample_00_044		Primary Cell	Blood	T-cell	T-cell	T-cell	GSE18927	ENCODE (Roadmap project)	ENCSR222QLW	ENCSR930RIA	https://www.encodeproject.org/files/ENCFF602PKX/@@download/ENCFF602PKX.fastq.gz	https://www.encodeproject.org/files/ENCFF970CAQ/@@download/ENCFF970CAQ.fastq.gz
Sample_00_045		Tissue	Thymus	thymus	thymus	thymus	GSE18927	ENCODE (Roadmap project)	ENCSR776KLS	ENCSR064RLF	https://www.encodeproject.org/files/ENCFF445EHN/@@download/ENCFF445EHN.fastq.gz	https://www.encodeproject.org/files/ENCFF245PQL/@@download/ENCFF245PQL.fastq.gz
Sample_01_001		Cell Line	Prostate	22Rv1	22Rv1	22Rv1	GSE105627|GSE105888	ENCODE	ENCSR391NPE	ENCSR933UGQ
Sample_01_002		Cell Line	Prostate	22Rv1_10nM17beta-hydroxy-5alpha-androstan-3-one	22Rv1	22Rv1	GSE106029|GSE105888	ENCODE	ENCSR777CQW	ENCSR933UGQ
Sample_01_006		Cell Line	Lung	A549_ethanol_1h	A549	A549	GSM1003578|GSM1003541	ENCODE	ENCSR000AUI	ENCSR000ASS
Sample_01_012		Cell Line	Lung	A549_dexamethasone_1h	A549	A549	GSM1003493|GSM1003540	ENCODE	ENCSR000AVF	ENCSR000ASR
Sample_01_017		Cell Line	Muscle	A673	A673	A673	GSE96332|GSE95974	ENCODE	ENCSR714TJD	ENCSR196CXJ
Sample_01_018		Cell Line	Submandibular Salivary Gland	ACC112	ACC112	ACC112	GSE95903|GSE96407	ENCODE	ENCSR059MVB	ENCSR836XKP
Sample_01_019		Primary Cell	Brain	astrocyte	astrocyte	astrocyte	GSE29611|GSE29611	ENCODE	ENCSR000AOQ	ENCSR000AOP
Sample_01_020		Primary Cell	Blood	B-cell	B-cell	B_cells	GSE29611|GSE95871	ENCODE	ENCSR000AUP	ENCSR000AUW
Sample_01_021		In vitro differentiated cells	Other	bipolar-neuron	bipolar-neuron	bipolar-neuron	GSE96463|GSE95879	ENCODE	ENCSR905TYC	ENCSR001KCX
Sample_01_022		Cell Line	Prostate	C4-2B	C4-2B	C4-2B	GSE105424|GSE105753	ENCODE	ENCSR279KIX	ENCSR585FQO
Sample_01_023		In vitro differentiated cells	Embryo	cardiac-muscle-cell	cardiac-muscle-cell	cardiac-muscle-cell	GSE95878|GSE96431	ENCODE	ENCSR000NPF	ENCSR867SJE
Sample_01_024		Primary Cell	Blood	CD14-positive-monocyte	CD14-positive-monocyte	CD14-positive-monocyte	GSE29611|GSE29611	ENCODE	ENCSR000ASJ	ENCSR000AUU
Sample_01_025		Cell Line	Haematopoietic and Lymphoid Tissue_Blood	DND-41	DND-41	DND-41	GSE29611|GSE95870	ENCODE	ENCSR000AQW	ENCSR000ASA
Sample_01_026		Primary Cell	Umbilical vein	endothelial-cell-of-umbilical-vein	endothelial cell of umbilical vein	endothelial cell of umbilical vein	GSE29611	ENCODE	ENCSR000ALB	ENCSR000ALG
Sample_01_027		Primary Cell	Prostate	epithelial-cell-of-prostate	epithelial-cell-of-prostate	epithelial-cell-of-prostate	GSE105828|GSE105307	ENCODE	ENCSR910PDW	ENCSR131SEB
Sample_01_029		Primary Cell	Lung	fibroblast-of-lung	fibroblast-of-lung	fibroblast-of-lung	GSE35583|GSE35583	ENCODE	ENCSR000DPL	ENCSR000DPN
Sample_01_030		Cell Line	Haematopoietic and Lymphoid Tissue_blood	GM12878	GM12878	GM12878	GSE29611|GSE29611	ENCODE	ENCSR000AKC	ENCSR000AKJ
Sample_01_031		Cell Line	Other	GM23338	GM23338	GM23338	GSE96342|GSE96370	ENCODE	ENCSR729ENO	ENCSR773IYZ
Sample_01_033		Cell Line	Embryo	H9	H9	H9	NA|GSE96273	ENCODE	ENCSR566DVZ	ENCSR625CEM
Sample_01_034		Cell Line	Colon	HCT116	HCT116	HCT116	GSE96299|GSE86688	ENCODE	ENCSR661KMA	ENCSR198WIH
Sample_01_036		Cell Line	Cervix	HeLa-S3	HeLa-S3	HeLa-S3	GSE29611|GSE95869	ENCODE	ENCSR000AOC	ENCSR000AOB
Sample_01_037		In vitro differentiated cells	Liver	hepatocyte	hepatocyte	hepatocytes	GSE96201|GSE95924	ENCODE	ENCSR507UDH	ENCSR107PGG
Sample_01_038		Cell Line	Liver	HepG2	HepG2	HepG2	GSE29611|GSE95897	ENCODE	ENCSR000AMO	ENCSR055XHN
Sample_01_039		Cell Line	Haematopoietic and Lymphoid Tissue_Bone Marrow	K562	K562	K562	GSE29611|GSE95865	ENCODE	ENCSR000AKP	ENCSR000AKY
Sample_01_040		Cell Line	Haematopoietic and Lymphoid Tissue_Blood	Karpas-422	Karpas-422	KARPAS-422	GSE86733|GSE86703	ENCODE	ENCSR660IQS	ENCSR367UDO
Sample_01_041		Primary Cell	Skin	keratinocyte	keratinocyte	keratinocyte	GSE29611|GSE95867	ENCODE	ENCSR000ALK	ENCSR000ALS
Sample_01_042		Cell Line	Haematopoietic and Lymphoid Tissue_Bone Marrow	KMS-11	KMS-11	KMS-11	GSE96488|GSE96339	ENCODE	ENCSR955IXZ	ENCSR720GSE
Sample_01_043		Cell Line	Haematopoietic and Lymphoid Tissue_Blood	KOPT-K1	KOPT-K1	KOPTK1	GSE96338|GSE96004	ENCODE	ENCSR719FEJ	ENCSR255BOF
Sample_01_044		Cell Line	Peripheral blood	Loucy	LOUCY	LOUCY	GSE96242|GSE96286	ENCODE	ENCSR566GSO	ENCSR648HLP
Sample_01_045		Primary Cell	Mammary Gland	mammary-epithelial-cell	mammary epithelial cell	Mammary_epithelial_cells	GSE29611|GSE29611	ENCODE	ENCSR000ALW	ENCSR000AMN
Sample_01_046		Cell Line	Mammary Gland	MCF-7	MCF-7	MCF-7	GSE96352|GSE86749	ENCODE	ENCSR752UOD	ENCSR768LHG
Sample_01_047		In vitro differentiated cells	Embryo	mid-neurogenesis-radial-glial-cells	mid-neurogenesis-radial-glial-cells	mid-neurogenesis-radial-glial-cells	NA|GSE96026	ENCODE	ENCSR092TTO	ENCSR287XMW
Sample_01_048		Cell Line	Peripheral blood	MM.1S	MM.1S	MM1S	GSE96358|GSE96008	ENCODE	ENCSR758OEC	ENCSR264HOB
Sample_01_050		In vitro differentiated cells	Embryo	neural-cell	neural-cell	neural-cell	GSE95935|GSE96111	ENCODE	ENCSR124VOE	ENCSR308JFE
Sample_01_051		In vitro differentiated cells	Embryo	neural-progenitor-cell	neural-progenitor-cell	neural-progenitor-cell	GSE96178|GSE96261	ENCODE	ENCSR449AXO	ENCSR603SVD
Sample_01_052		Primary Cell	Blood	neutrophil	neutrophil	neutrophil	GSE96014|GSE96233	ENCODE	ENCSR267YXV	ENCSR557RDB
Sample_01_053		Cell Line	Haematopoietic and Lymphoid Tissue_Blood	OCI-LY1	OCI-LY1	OCI-LY1	GSE86726|GSE86720	ENCODE	ENCSR597UDW	ENCSR569IIN
Sample_01_054		Cell Line	Haematopoietic and Lymphoid Tissue_Blood	OCI-LY3	OCI-LY3	OCI-LY3	GSE86758|GSE86702	ENCODE	ENCSR857GMX	ENCSR361GKY
Sample_01_055		Cell Line	Haematopoietic and Lymphoid Tissue_Blood	OCI-LY7	OCI-LY7	OCI-LY7	GSE86708|GSE86680	ENCODE	ENCSR447ZGY	ENCSR063AUO
Sample_01_056		Primary Cell	Bone	osteoblast	osteoblast	osteoblast	GSE29611|GSE29611	ENCODE	ENCSR000APH	ENCSR000APU
Sample_01_057		Cell Line	Pancreas/duct	PANC-1	PANC-1	PANC-1	GSE31755|GSE86663	ENCODE	ENCSR000EXK	ENCSR000EXM
Sample_01_058		Cell Line	Prostate	PC-3	PC-3	PC-3	GSE96399|GSE96117	ENCODE	ENCSR826UTD	ENCSR328AHC
Sample_01_059		Cell Line	Lung	PC-9	PC-9	PC-9	GSE96366|GSE95883	ENCODE	ENCSR769FOC	ENCSR011GWK
Sample_01_060		In vitro differentiated cells	Embryo	radial-glial-cell	radial-glial-cell	radial-glial-cell	NA|GSE96313	ENCODE	ENCSR829UDX	ENCSR689ICI
Sample_01_061		Cell Line	Prostate	RWPE1	RWPE1	RWPE1	GSE105290|GSE105387	ENCODE	ENCSR203KEU	ENCSR248IFK
Sample_01_062		Cell Line	Epithelium	RWPE2	RWPE2	RWPE2	-	ENCODE	ENCSR987PNT	ENCSR394DWD
Sample_01_063		Primary Cell	Skeletal Muscle	skeletal-muscle-myoblast	skeletal muscle myoblast	skeletal muscle cell	GSE29611|GSE29611	ENCODE	ENCSR000ANF	ENCSR000ANN
Sample_01_064		Cell Line	Brain; derived from metastatic site: supra-orbital area	SK-N-MC	SK-N-MC	SK-N-MC	GSE96405|GSE96457	ENCODE	ENCSR835MMN	ENCSR899XXQ
Sample_01_066		In vitro differentiated cells	Other	smooth-muscle-cell	smooth-muscle-cell	smooth-muscle-cell	GSE95986|GSE96343	ENCODE	ENCSR210ZPC	ENCSR729MRJ
Sample_01_067		Cell Line	Peritoneal effusion; derived from metastatic site: peritoneal cavity	SUDHL6	SUDHL6	SUDHL6	GSE96110|GSE86683	ENCODE	ENCSR307DQT	ENCSR179YLS
Sample_01_068		Cell Line	Prostate; derived from metastatic site: vertebral metastasis	VCaP	VCaP	VCaP	GSE105760|GSE105846	ENCODE	ENCSR597ULV	ENCSR716BTZ
Sample_01_069		Tissue	Adrenal gland	adrenal-gland	adrenal-gland	adrenal-gland	GSE101068|GSE100979	ENCODE	ENCSR189QAD	ENCSR043UWF
Sample_01_070		Tissue	Ascending aorta	ascending-aorta	ascending-aorta	ascending-aorta	GSE100995|GSE100950	ENCODE	ENCSR069UMW	ENCSR007WYC
Sample_01_071		Tissue	Body of pancreas	body-of-pancreas	body-of-pancreas	body-of-pancreas	GSE101269|GSE101315	ENCODE	ENCSR748TFF	ENCSR833HBT
Sample_01_072		Tissue	Breast epithelium	breast-epithelium	breast-epithelium	breast-epithelium	GSE100978|GSE96000	ENCODE	ENCSR034ZKE	ENCSR247XFQ
Sample_01_073		Tissue	Coronary artery	coronary-artery	coronary-artery	coronary-artery	GSE101160|GSE95933	ENCODE	ENCSR443UYU	ENCSR122GIL
Sample_01_074		Tissue	Esophagus muscularis mucosa	esophagus-muscularis-mucosa	esophagus-muscularis-mucosa	esophagus-muscularis-mucosa	GSE101022|GSE96187	ENCODE	ENCSR095YMD	ENCSR474WLZ
Sample_01_075		Tissue	Esophagus squamous epithelium	esophagus-squamous-epithelium	esophagus-squamous-epithelium	esophagus-squamous-epithelium	GSE101367|GSE96289	ENCODE	ENCSR909UAG	ENCSR652EPR
Sample_01_076		Tissue	Gastrocnemius medialis	gastrocnemius-medialis	gastrocnemius-medialis	gastrocnemius-medialis	GSE96386|GSE96371	ENCODE	ENCSR801IPH	ENCSR775IMI
Sample_01_077		Tissue	Gastroesophageal sphincter	gastroesophageal-sphincter	gastroesophageal-sphincter	gastroesophageal_sphincter	GSE101253|GSE95967	ENCODE	ENCSR677LBH	ENCSR178MWD
Sample_01_078		Tissue	Heart left ventricle	heart-left-ventricle	heart-left-ventricle	heart	GSE101345|GSE96220	ENCODE	ENCSR854OXF	ENCSR526EXI
Sample_01_079		Tissue	Peyers patch	Peyers-patch	Peyers-patch	Peyers-patch	GSE101324|GSE95934	ENCODE	ENCSR837SGJ	ENCSR124GAS
Sample_01_080		Tissue	Prostate	prostate	prostate	prostate	-	ENCODE	ENCSR763IDK	ENCSR113QDZ
Sample_01_081		Tissue	Right atrium auricular region	right-atrium-auricular-region	right-atrium-auricular-region	right-atrium-auricular-region	GSE101230|GSE101070	ENCODE	ENCSR593KDJ	ENCSR195BZZ
Sample_01_082		Tissue	Right lobe of liver	right-lobe-of-liver	right-lobe-of-liver	Liver	GSE96504|GSE96021	ENCODE	ENCSR981UJA	ENCSR276SJT
Sample_01_083		Tissue	Sigmoid colon	sigmoid-colon	sigmoid-colon	sigmoid-colon	GSE101136|GSE101326	ENCODE	ENCSR268ZCF	ENCSR844YME
Sample_01_084		Tissue	Spleen	spleen	spleen	spleen	GSE101261|GSE101069	ENCODE	ENCSR726HTS	ENCSR189UPU
Sample_01_085		Tissue	Stomach	stomach	stomach	stomach	GSE101034|GSE101196	ENCODE	ENCSR133NBJ	ENCSR539HNK
Sample_01_086		Tissue	Thoracic aorta	thoracic-aorta	thoracic-aorta	thoracic-aorta	GSE100994|GSE96012	ENCODE	ENCSR318HUC	ENCSR266XMB
Sample_01_087		Tissue	Thyroid gland	thyroid-gland	thyroid-gland	thyroid-gland	GSE101258|GSE101172	ENCODE	ENCSR716FUH	ENCSR475NOQ
Sample_01_088		Tissue	Tibial nerve	tibial-nerve	tibial-nerve	tibial-nerve	GSE101273|GSE101039	ENCODE	ENCSR771YJT	ENCSR154SJE
Sample_01_089		Tissue	Transverse colon	transverse-colon	transverse-colon	transverse-colon	GSE101031|GSE101314	ENCODE	ENCSR208QRN	ENCSR828XQV
Sample_01_090		Tissue	Upper lobe of left lung	upper-lobe-of-left-lung	upper-lobe-of-left-lung	Lung	GSE101265|GSE101151	ENCODE	ENCSR738SXD	ENCSR422TGJ
Sample_01_091		Tissue	Uterus	uterus	uterus	uterus	GSE101065|GSE101378	ENCODE	ENCSR249INE	ENCSR979XBX
Sample_01_092		Tissue	Vagina	vagina	vagina	vagina	GSE96337|GSE96270	ENCODE	ENCSR718BTD	ENCSR620XWM
Sample_02_002		Cell Line	Mammary Gland	MCF-7_10Gygamma_2.5h	MCF-7	MCF-7	GSE100099	NCBI GEO/SRA	GSM2671298	GSM2671302
Sample_02_003		Cell Line	Mammary Gland	MCF-7_10Gygamma_5h	MCF-7	MCF-7	GSE100099	NCBI GEO/SRA	GSM2671299	GSM2671303
Sample_02_004		Cell Line	Mammary Gland	MCF-7_10Gygamma_7.5h	MCF-7	MCF-7	GSE100099	NCBI GEO/SRA	GSM2671300	GSM2671304
Sample_02_005		Other	Cervical	cervical-cancer_KDM5C	cervical cancer cells	cervical cancer cells	GSE101565	NCBI GEO/SRA	GSM2706139	GSM2706140
Sample_02_006		Other	Cervical	cervical-cancer_parental	cervical cancer cells	cervical cancer cells	GSE101565	NCBI GEO/SRA	GSM2706141	GSM2706142
Sample_02_007		Other	Cervical	cervical-cancer_vector	cervical cancer cells	cervical cancer cells	GSE101565	NCBI GEO/SRA	GSM2706145	GSM2706146
Sample_02_008		Cell Line	Kidney	786-O_empty_vector	786-O	786-O	GSE102095	NCBI GEO/SRA	GSM2723818	GSM2723821
Sample_02_009		Cell Line	Kidney	786-O_wtVHL	786-O	786-O	GSE102095	NCBI GEO/SRA	GSM2723822	GSM2723825
Sample_02_010		Cell Line	Kidney	A-498_emptyvector	A-498	A-498	GSE102095	NCBI GEO/SRA	GSM2723834	GSM2723835
Sample_02_011		Cell Line	Kidney	A-498_wtVHL	A-498	A-498	GSE102095	NCBI GEO/SRA	GSM2723836	GSM2723837
Sample_02_012		Cell Line	Kidney	786-O_non-targeting	786-O	786-O	GSE102095	NCBI GEO/SRA	GSM2723866	GSM2723867
Sample_02_013		Cell Line	Kidney	786-O_HIF2A	786-O	786-O	GSE102095	NCBI GEO/SRA	GSM2723868	GSM2723869
Sample_02_014		Cell Line	Liver	HepG2_shBRG1	HepG2	HepG2	GSE102559	NCBI GEO/SRA	GSM2740934	GSM2740938
Sample_02_015		Cell Line	Liver	HepG2_shNS	HepG2	HepG2	GSE102559	NCBI GEO/SRA	GSM2740936	GSM2740940
Sample_02_016		Primary Cell	Haematopoietic and Lymphoid Tissue_Blood	erythroblasts	erythroblasts	erythroblasts	GSE102584	NCBI GEO/SRA	GSM2741449	GSM2741452
Sample_02_017		Cell Line	Embryo	H9_ESC	H9_ESC	H9	GSE24447	NCBI GEO/SRA	GSM602294	GSM602292
Sample_02_018		Cell Line	Neuroectodermal sphere cells (NEC) derived from H9 ESC	NEC	NEC	NEC	GSE24447	NCBI GEO/SRA	GSM602302	GSM602300
Sample_02_019		Other	Neural crest cells (hNCC) derived from H9 ESC	Neural crest cells	hNCC	hNCC	GSE28874	NCBI GEO/SRA	GSM714807	GSM714805
Sample_02_021		Cell Line	Colon	V429	V429	V429	GSE36204	NCBI GEO/SRA	GSM883681	GSM883667
Sample_02_022		Primary Cell	Haematopoietic and Lymphoid Tissue_Blood	CD8donorA	CD8 donor A	CD8 donor A	GSE40668	NCBI GEO/SRA	GSM999000	GSM999012
Sample_02_023		Primary Cell	Haematopoietic and Lymphoid Tissue_Blood	CD8donorC	CD8 donor C	CD8 donor C	GSE40668	NCBI GEO/SRA	GSM999001	GSM999013
Sample_02_024		Primary Cell	Haematopoietic and Lymphoid Tissue_Blood	CD56+ Natural Killer cells donor A	CD56+ Natural Killer cells donor A	CD56+ Natural Killer cells donor A	GSE40668	NCBI GEO/SRA	GSM999008	GSM999011
Sample_02_025		Primary Cell	Haematopoietic and Lymphoid Tissue_Blood	CD19donorA	CD19 donor A	CD19 donor A	GSE40668	NCBI GEO/SRA	GSM998996	GSM999010
Sample_02_026		Primary Cell	Haematopoietic and Lymphoid Tissue_Blood	CD4donorE	CD4 donor E	CD4 donor E	GSE40668	NCBI GEO/SRA	GSM999004	GSM999014
Sample_02_027		Cell Line	Umbilical vein	HUVEC_VEGF_4h	HUVEC	HUVEC	GSE41166	NCBI GEO/SRA	GSM1009625	GSM1009651
Sample_02_029		Cell Line	Colorectal	LS174T	LS174T	LS174T	GSE49320	NCBI GEO/SRA	GSM1365900	GSM1197323
Sample_02_030		Other	Kidney	human kidney proximal tubule cells	human kidney proximal tubule cells	kidney proximal tubule cells	GSE49637	NCBI GEO/SRA	GSM1203230	GSM1203232
Sample_02_031		Cell Line	Haematopoietic and Lymphoid Tissue_Blood	Jurkat	Jurkat	Jurkat	GSE50622	NCBI GEO/SRA	GSM1296384	GSM1296386
Sample_02_032		Tissue	Pancreas	pancreatic-islets-M	pancreatic islets M	Pancreatic_islets	GSE51311	NCBI GEO/SRA	GSM1261672	GSM1261673
Sample_02_033		Tissue	Pancreas	pancreatic-islets-F	pancreatic islets F	Pancreatic_islets	GSE51311	NCBI GEO/SRA	GSM1261674	GSM1261676
Sample_02_034		Cell Line	Haematopoietic and Lymphoid Tissue_Blood	CUTLL1_GSI	CUTLL1	CUTLL1	GSE51800	NCBI GEO/SRA	GSM1252939	GSM1252932
Sample_02_035		Cell Line	Haematopoietic and Lymphoid Tissue_Blood	CUTLL1_GSI_wash	CUTLL1	CUTLL1	GSE51800	NCBI GEO/SRA	GSM1252940	GSM1252935
Sample_02_036		Cell Line	Embryo	H7	H7	H7	GSE52657	NCBI GEO/SRA	GSM1273645	GSM1273642
Sample_02_038		Stem Cell	Other	DE	DE	DE	GSE52657	NCBI GEO/SRA	GSM1273655	GSM1273652
Sample_02_039		Stem Cell	Other	AFG	AFG	AFG	GSE52657	NCBI GEO/SRA	GSM1273660	GSM1273657
Sample_02_040		Stem Cell	Other	PFG	PFG	PFG	GSE52657	NCBI GEO/SRA	GSM1273665	GSM1273662
Sample_02_041		Cell Line	Lymphoblast	Raji_B	Raji	Raji	GSE52914	NCBI GEO/SRA	GSM1356063	GSM1278003
Sample_02_042		Cell Line	HESC	CyT49_ES_D0	CyT49	CyT49	GSE54471	NCBI GEO/SRA	GSM1316300	GSM1316304
Sample_02_043		Cell Line	HESC	CyT49_ES_D2	CyT49	CyT49	GSE54471	NCBI GEO/SRA	GSM1316307	GSM1316311
Sample_02_044		Cell Line	HESC	CyT49_ES_D5	CyT49	CyT49	GSE54471	NCBI GEO/SRA	GSM1316314	GSM1316318
Sample_02_045		Cell Line	HESC	CyT49_ES_D7	CyT49	CyT49	GSE54471	NCBI GEO/SRA	GSM1316321	GSM1316325
Sample_02_046		Cell Line	HESC	CyT49_ES_D10	CyT49	CyT49	GSE54471	NCBI GEO/SRA	GSM1316328	GSM1316332
Sample_02_047		Cell Line	Cadaveric Islet	IIDP/donor790	IIDP/donor790	IIDP/donor790	GSE54471	NCBI GEO/SRA	GSM1316339	GSM1316340
Sample_02_048		Cell Line	HESC	CyT49_HE	CyT49	CyT49	GSE54471	NCBI GEO/SRA	GSM1316341	GSM1316342
Sample_02_049		Cell Line	HESC	CyT49_GTtoH	CyT49	CyT49	GSE54471	NCBI GEO/SRA	GSM1551472	GSM1551473
Sample_02_050		Cell Line	Skin	BJ	BJ	BJ	GSE55171	NCBI GEO/SRA	GSM1330734	GSM1330735
Sample_02_051		Cell Line	Mammary Gland	MCF-7_EtOH	MCF-7	MCF-7	GSE57436	NCBI GEO/SRA	GSM1382472	GSM1382474
Sample_02_052		Cell Line	Mammary Gland	MCF-7_E2	MCF-7	MCF-7	GSE57436	NCBI GEO/SRA	GSM1382482	GSM1382484
Sample_02_053		Cell Line	Colon	DKO1	DKO1	DKO1	GSE58638	NCBI GEO/SRA	GSM1415884	GSM1415888
Sample_02_054		Cell Line	Lung	IMR-90_DMSO_1	IMR-90	IMR-90	GSE58740	NCBI GEO/SRA	GSM1418963	GSM1418971
Sample_02_055		Cell Line	Lung	IMR-90_Nutlin-3a	IMR-90	IMR-90	GSE58740	NCBI GEO/SRA	GSM1418964	GSM1418972
Sample_02_056		Cell Line	Mammary Gland	HMEC	HMEC	HMEC	GSE58881	NCBI GEO/SRA	GSM1421317	GSM1421318
Sample_02_057		Cell Line	Mammary Gland	vHMEC	vHMEC	vHMEC	GSE58881	NCBI GEO/SRA	GSM1421320	GSM1421323
Sample_02_058		Cell Line	Haematopoietic and Lymphoid Tissue_Blood	WT/Jurkat-11bp	Jurkat	Jurkat	GSE59657	NCBI GEO/SRA	GSM1519634	GSM1519636
Sample_02_059		Cell Line	Haematopoietic and Lymphoid Tissue_Blood	WT/Jurkat	Jurkat	Jurkat	GSE59657	NCBI GEO/SRA	GSM1519638	GSM1519637
Sample_02_060		Cell Line	Haematopoietic and Lymphoid Tissue_Blood	WT-11bp/Jurkat	Jurkat	Jurkat	GSE59657	NCBI GEO/SRA	GSM1519642	GSM1519640
Sample_02_061		Cell Line	Human adipose-derived stem cells	hMADS-3_white	hMADS-3	hMADS-3	GSE59703	NCBI GEO/SRA	GSM1443805	GSM1443817
Sample_02_062		Cell Line	Human adipose-derived stem cells	hMADS-3_brite	hMADS-3	hMADS-3	GSE59703	NCBI GEO/SRA	GSM1443806	GSM1443818
Sample_02_063		Primary Cell	Skin	Keratinocytes	Keratinocytes	keratinocyte	GSE59824	NCBI GEO/SRA	GSM1446919	GSM1446918
Sample_02_064		Cell Line	Embryo	DN-Early_G1	DN-Early G1	DN-Early G1	GSE61176	NCBI GEO/SRA	GSM1498904	GSM1498912
Sample_02_065		Cell Line	Embryo	KO2-Late_G1	KO2-Late G1	KO2-Late G1	GSE61176	NCBI GEO/SRA	GSM1498905	GSM1498913
Sample_02_066		Cell Line	Embryo	AzL-S_phase	AzL-S phase	AzL-S phase	GSE61176	NCBI GEO/SRA	GSM1498906	GSM1498914
Sample_02_067		Cell Line	Embryo	AzH-G2/M	AzH-G2/M	AzH-G2/M	GSE61176	NCBI GEO/SRA	GSM1498907	GSM1498915
Sample_02_068		Cell Line	Skin	A375_DMSO	A375	A375	GSE61825	NCBI GEO/SRA	GSM1515414	GSM1515413
Sample_02_069		Cell Line	Brain	SF268	SF268	SF268	GSE61852	NCBI GEO/SRA	GSM1515744	GSM1515740
Sample_02_070		Cell Line	Lung	NCI-H69_DMSO	NCI-H69	NCI-H69	GSE62412	NCBI GEO/SRA	GSM1526703	GSM1526705
Sample_02_071		Cell Line	Lung	GLC16_DMSO	GLC16	GLC16	GSE62412	NCBI GEO/SRA	GSM1526704	GSM1526701
Sample_02_072		Cell Line	Lung	NCI-H82_DMSO	NCI-H82	NCI-H82	GSE62412	NCBI GEO/SRA	GSM1526706	GSM1526702
Sample_02_073		Cell Line	Other	90-8TL_DMSO	90-8TL	90-8TL	GSE62499	NCBI GEO/SRA	GSM1527927	GSM1527928
Sample_02_074		Cell Line	Other	90-8TL_PDJQ	90-8TL	90-8TL	GSE62499	NCBI GEO/SRA	GSM1527930	GSM1527931
Sample_02_075		Cell Line	Nervous System	kelly_DMSO_3h	kelly	kelly	GSE62725	NCBI GEO/SRA	GSM1532401	GSM1532403
Sample_02_076		Cell Line	Bone Marrow	SH-SY5Y_DMSO_3h	SH-SY5Y	SH-SY5Y	GSE62725	NCBI GEO/SRA	GSM1532408	GSM1532410
Sample_02_077		Primary Cell	Nervous System	high-MYCN-Neuroblastoma-patient-cells	high-MYCN-Neuroblastoma patient cells	high-MYCN-Neuroblastoma patient cells	GSE62725	NCBI GEO/SRA	GSM1532415	GSM1532416
Sample_02_078		Primary Cell	Nervous System	low-MYCN-Neuroblastoma-patient-cells	low-MYCN-Neuroblastoma patient cells	low-MYCN-Neuroblastoma patient cells	GSE62725	NCBI GEO/SRA	GSM1532417	GSM1532418
Sample_02_079		Cell Line	Mammary Gland	T-47D_1	T-47D	T-47D	GSE63109	NCBI GEO/SRA	GSM1541449	GSM1541454
Sample_02_080		Cell Line	Lung	Calu-3	Calu-3	Calu-3	GSE63398	NCBI GEO/SRA	GSM1548075	GSM1548073
Sample_02_081		In vitro differentiated cells	Haematopoietic and Lymphoid Tissue_Blood	Monocyte-derived_dendritic_cells	Monocyte-derived dendritic cells	Monocyte-derived dendritic cells	GSE64175	NCBI GEO/SRA	GSM1565787	GSM1565793
Sample_02_082		Cell Line	Other	KB_IL-1alpha	KB	KB	GSE64223	NCBI GEO/SRA	GSM1566557	GSM1566561
Sample_02_083		Cell Line	Other	KB_untreat	KB	KB	GSE64223	NCBI GEO/SRA	GSM1566558	GSM1566562
Sample_02_084		Cell Line	Other	KB_5Z-7-oxozeaenol	KB	KB	GSE64223	NCBI GEO/SRA	GSM1566559	GSM1566563
Sample_02_085		Cell Line	Other	KB_IL-1alpha_5Z-7-oxozeaenol	KB	KB	GSE64223	NCBI GEO/SRA	GSM1566560	GSM1566564
Sample_02_086		Cell Line	Pancreas	CAPAN1	CAPAN1	CAPAN1	GSE64557	NCBI GEO/SRA	GSM1574235	GSM1574271
Sample_02_087		Cell Line	Pancreas	MiaPaca2	MiaPaca2	MiaPaca2	GSE64557	NCBI GEO/SRA	GSM1574239	GSM1574272
Sample_02_088		Stem Cell	Umbilical cord	umbilical-cord-derived-mesenchymal-stem-cells_SGA_cycle_0	umbilical cord derived mesenchymal stem cells （UC-MSC）	Mesenchymal	GSE64697	NCBI GEO/SRA	GSM1576985	GSM1576983
Sample_02_089		Stem Cell	Umbilical cord	umbilical-cord-derived-mesenchymal-stem-cells_SGA_cycle_3	umbilical cord derived mesenchymal stem cells （UC-MSC）	Mesenchymal	GSE64697	NCBI GEO/SRA	GSM1576986	GSM1576983
Sample_02_090		Stem Cell	Umbilical cord	umbilical-cord-derived-mesenchymal-stem-cells_SGA_cycle_6	umbilical cord derived mesenchymal stem cells （UC-MSC）	Mesenchymal	GSE64697	NCBI GEO/SRA	GSM1576987	GSM1576983
Sample_02_091		Stem Cell	Umbilical cord	umbilical-cord-derived-mesenchymal-stem-cells_Control_cycle_0	umbilical cord derived mesenchymal stem cells （UC-MSC）	Mesenchymal	GSE64697	NCBI GEO/SRA	GSM1576988	GSM1576984
Sample_02_092		Stem Cell	Umbilical cord	umbilical-cord-derived-mesenchymal-stem-cells_Control_cycle_3	umbilical cord derived mesenchymal stem cells （UC-MSC）	Mesenchymal	GSE64697	NCBI GEO/SRA	GSM1576989	GSM1576984
Sample_02_093		Stem Cell	Umbilical cord	umbilical-cord-derived-mesenchymal-stem-cells_Control_cycle_6	umbilical cord derived mesenchymal stem cells （UC-MSC）	Mesenchymal	GSE64697	NCBI GEO/SRA	GSM1576990	GSM1576984
Sample_02_095		Cell Line	Mammary Gland	MDA-MB-468	MDA-MB-468	MDA-MB-468	GSE65201	NCBI GEO/SRA	GSM1589470	GSM1589471
Sample_02_096		Cell Line	Mammary Gland	ZR-75-1_1	ZR-75-1	ZR-75-1	GSE65201	NCBI GEO/SRA	GSM1589472	GSM1589477
Sample_02_097		Stem Cell	Foreskin	Epidermal-Stem-Cells_shCTRL	Epidermal Stem Cells	Epidermal_stem_cells	GSE65838	NCBI GEO/SRA	GSM1607404	GSM1607413
Sample_02_099		Stem Cell	Foreskin	Epidermal-Stem-Cells_shDNMT3B	Epidermal Stem Cells	Epidermal_stem_cells	GSE65838	NCBI GEO/SRA	GSM1607406	GSM1607415
Sample_02_100		Primary Cell	Peripheral blood derived macrophage	Macrophages_GM-CSF_72h	peripheral blood derived macrophage	peripheral blood derived macrophage	GSE66594	NCBI GEO/SRA	GSM1625977	GSM1625985
Sample_02_101		Primary Cell	Peripheral blood derived macrophage	Macrophages_GM-CSF_72h_IFN-y	peripheral blood derived macrophage	peripheral blood derived macrophage	GSE66594	NCBI GEO/SRA	GSM1625978	GSM1625986
Sample_02_102		Primary Cell	Peripheral blood derived macrophage	Macrophages_GM-CSF_72h_IL4	peripheral blood derived macrophage	peripheral blood derived macrophage	GSE66594	NCBI GEO/SRA	GSM1625979	GSM1625987
Sample_02_103		Primary Cell	Peripheral blood derived macrophage	Macrophages_GM-CSF_72h_TNF-a_PGE2_Pam3CSK4	peripheral blood derived macrophage	peripheral blood derived macrophage	GSE66594	NCBI GEO/SRA	GSM1625980	GSM1625988
Sample_02_104		Primary Cell	Haematopoietic and Lymphoid Tissue_Blood	neutrophils	neutrophils	neutrophil	GSE66896	NCBI GEO/SRA	GSM1633870	GSM1633871
Sample_02_105		Primary Cell	Skin	neonatal_keratinocytes	neonatal keratinocytes	neonatal keratinocytes	GSE67382	NCBI GEO/SRA	GSM1645725	GSM1645710
Sample_02_106		Cell Line	Skin	NHEK_M	NHEK	NHEK	GSE68075	NCBI GEO/SRA	GSM1662338	GSM1662336
Sample_02_107		Cell Line	Endometrium	EEC16	EEC16	EEC16	GSE68104	NCBI GEO/SRA	GSM1663010	GSM1663014
Sample_02_108		Cell Line	Fallopian tube	FT246	FT246	FT246	GSE68104	NCBI GEO/SRA	GSM1663018	GSM1663022
Sample_02_110		Cell Line	Ovaries	IOE11	IOE11	IOE11	GSE68104	NCBI GEO/SRA	GSM1663035	GSM1663039
Sample_02_111		Cell Line	Ovaries	IOE4	IOE4	IOE4	GSE68104	NCBI GEO/SRA	GSM1663045	GSM1663049
Sample_02_112		Cell Line	Connective tissue	HT1080_untreated	HT1080	HT1080	GSE68109	NCBI GEO/SRA	GSM1663107	GSM1663105
Sample_02_113		Cell Line	Connective tissue	HT1080_DOX5d	HT1080	HT1080	GSE68109	NCBI GEO/SRA	GSM1663108	GSM1663106
Sample_02_114		Cell Line	Mammary Gland	CAL51	CAL51	CAL51	GSE69112	NCBI GEO/SRA	GSM1693015	GSM1693027
Sample_02_115		Cell Line	Mammary Gland	MCF-7	MCF-7	MCF-7	GSE69112	NCBI GEO/SRA	GSM1693017	GSM1693029
Sample_02_116		Cell Line	Mammary Gland	MDA-MB-231_untreat	MDA-MB-231	MDA-MB-231	GSE69112	NCBI GEO/SRA	GSM1693018	GSM1693030
Sample_02_117		Cell Line	Haematopoietic and Lymphoid Tissue_Blood	KARPAS-422	KARPAS-422	KARPAS-422	GSE69558	NCBI GEO/SRA	GSM1703909	GSM1703910
Sample_02_118		Cell Line	Peripheral blood	MINO	MINO	MINO	GSE69558	NCBI GEO/SRA	GSM1703912	GSM1703913
Sample_02_119		Cell Line	Pleural Effusion	PFEIFFER	PFEIFFER	PFEIFFER	GSE69558	NCBI GEO/SRA	GSM1703923	GSM1703924
Sample_02_120		Cell Line	Lymph Node	REC-1	REC-1	REC-1	GSE69558	NCBI GEO/SRA	GSM1703925	GSM1703926
Sample_02_121		Cell Line	Peritoneal effusion	SUDHL-4	SUDHL-4	SUDHL-4	GSE69558	NCBI GEO/SRA	GSM1703927	GSM1703928
Sample_02_122		Cell Line	Peripheral blood	TOLEDO	TOLEDO	TOLEDO	GSE69558	NCBI GEO/SRA	GSM1703931	GSM1703932
Sample_02_123		Cell Line	Haematopoietic and Lymphoid Tissue_Blood	GRANTA-519	GRANTA-519	GRANTA-519	GSE69558	NCBI GEO/SRA	GSM1703901	GSM1703902
Sample_02_124		Stem Cell	Embryo	Embryonic-stem-cells_Naive	Embryonic stem cells	Embryonic_stem_cells	GSE69646	NCBI GEO/SRA	GSM1705251	GSM1705255
Sample_02_125		Stem Cell	Embryo	Embryonic-stem-cells_Primed	Embryonic stem cells	Embryonic_stem_cells	GSE69646	NCBI GEO/SRA	GSM1705260	GSM1705264
Sample_02_126		Primary Cell	Blood	Induced-regulatory-T-cells_DMSO	Induced regulatory T cells	Induced regulatory T cells	GSE70708	NCBI GEO/SRA	GSM1816682	GSM1816686
Sample_02_127		Primary Cell	Blood	Induced-regulatory-T-cells_CPI-703	Induced regulatory T cells	Induced regulatory T cells	GSE70708	NCBI GEO/SRA	GSM1816683	GSM1816687
Sample_02_128		Cell Line	Haematopoietic and Lymphoid Tissue_Blood	ALL-SIL	ALL-SIL	ALL-SIL	GSE70734	NCBI GEO/SRA	GSM1816978	GSM1816979
Sample_02_131		Cell Line	Lung	1015_PT	1015	1015	GSE70870	NCBI GEO/SRA	GSM1820954	GSM1820945
Sample_02_132		Cell Line	Lung	1015_CL	1015	1015	GSE70870	NCBI GEO/SRA	GSM1820955	GSM1820946
Sample_02_133		Cell Line	Thymus	TC-797_JQ1_4h	TC-797	TC-797	GSE70870	NCBI GEO/SRA	GSM1820958	GSM1820956
Sample_02_134		Cell Line	Kidney	293Trex_B4Nflag_No	293Trex_B4Nflag	293Trex	GSE70870	NCBI GEO/SRA	GSM1820962	GSM1820960
Sample_02_135		Cell Line	Kidney	293Trex_B4Nflag_2h	293Trex_B4Nflag	293Trex	GSE70870	NCBI GEO/SRA	GSM1820966	GSM1820964
Sample_02_136		Cell Line	Kidney	293Trex_B4Nflag_7h	293Trex_B4Nflag	293Trex	GSE70870	NCBI GEO/SRA	GSM1820970	GSM1820968
Sample_02_138		Tissue	Brain	RT172	RT172	Brain	GSE71502	NCBI GEO/SRA	GSM1835835	GSM1835862
Sample_02_139		Tissue	Liver	RT236	RT236	RT236	GSE71502	NCBI GEO/SRA	GSM1835841	GSM1835864
Sample_02_140		Tissue	Kidney	RT242	RT242	RT242	GSE71502	NCBI GEO/SRA	GSM1835844	GSM1835865
Sample_02_141		Cell Line	Colon	HCT116_Heterozygous_ARID1A-KO	HCT116	HCT116	GSE71510	NCBI GEO/SRA	GSM1835983	GSM1835994
Sample_02_142		Cell Line	Colon	HCT116_Homozygous_ARID1A-KO	HCT116	HCT116	GSE71510	NCBI GEO/SRA	GSM1835984	GSM1835995
Sample_02_143		Cell Line	Colon	HCT116_Parental	HCT116	HCT116	GSE71510	NCBI GEO/SRA	GSM1835982	GSM1835993
Sample_02_144		Cell Line	Peripheral blood	MV411_DMSO	MV411	MV411	GSE71776	NCBI GEO/SRA	GSM1845134	GSM1845146
Sample_02_146		Cell Line	Other	LP-1_SGC-CBP30	LP-1	LP-1	GSE71909	NCBI GEO/SRA	GSM1847318	GSM1847315
Sample_02_147		Primary Cell	Haematopoietic and Lymphoid Tissue_Blood	CD4_T_cells	CD4 T cells	CD4 T cells	GSE71952	NCBI GEO/SRA	GSM1847867	GSM1847921
Sample_02_148		Primary Cell	Haematopoietic and Lymphoid Tissue_Blood	CD8_T_cells	CD8 T cells	CD8 T cells	GSE71952	NCBI GEO/SRA	GSM1847878	GSM1847920
Sample_02_150		Cell Line	Mammary Gland	MDA-MB-231_GATA3	MDA-MB-231	MDA-MB-231	GSE72141	NCBI GEO/SRA	GSM1855993	GSM1855999
Sample_02_151		Cell Line	Mammary Gland	MDA-MB-231_TA1del	MDA-MB-231	MDA-MB-231	GSE72141	NCBI GEO/SRA	GSM1855995	GSM1856001
Sample_02_152		Cell Line	Brain	U87_EGFRvIII_shFOXG1_FBS	U87	U87	GSE72468	NCBI GEO/SRA	GSM1866074	GSM1866075
Sample_02_154		Cell Line	Brain	U87_EGFRvIII_shSCR_FBS	U87	U87	GSE72468	NCBI GEO/SRA	GSM1866078	GSM1866079
Sample_02_155		Cell Line	Brain	U87_EGFRvIII_shSOX9_FBS	U87	U87	GSE72468	NCBI GEO/SRA	GSM1866080	GSM1866081
Sample_02_157		Cell Line	Brain	U87_EGFRvIII_FBS	U87	U87	GSE72468	NCBI GEO/SRA	GSM1866084	GSM1866087
Sample_02_158		Cell Line	Brain	U87_EGFRvIII_erlotinib	U87	U87	GSE72468	NCBI GEO/SRA	GSM1866088	GSM1866089
Sample_02_160		Cell Line	Brain	U87_FBS	U87	U87	GSE72468	NCBI GEO/SRA	GSM1866094	GSM1866097
Sample_02_161		Cell Line	Brain	U87	U87	U87	GSE72468	NCBI GEO/SRA	GSM1866098	GSM1866101
Sample_02_162		Cell Line	Prostate	C4-2B_vehicle_24h	C4-2B	C4-2B	GSE72714	NCBI GEO/SRA	GSM1868872	GSM1868876
Sample_02_163		Cell Line	Prostate	C4-2B_SR2211_24h	C4-2B	C4-2B	GSE72714	NCBI GEO/SRA	GSM1868873	GSM1868877
Sample_02_164		Cell Line	Lung	H2087_Parental	H2087	H2087	GSE72956	NCBI GEO/SRA	GSM2066433	GSM2066429
Sample_02_165		Cell Line	Lung	H2087_LCC2	H2087	H2087	GSE72956	NCBI GEO/SRA	GSM2066434	GSM2066430
Sample_02_166		Cell Line	Mammary Gland	HCC1954_Parental	HCC1954	HCC1954	GSE72956	NCBI GEO/SRA	GSM2066435	GSM2066431
Sample_02_167		Cell Line	Mammary Gland	HCC1954_LCC2	HCC1954	HCC1954	GSE72956	NCBI GEO/SRA	GSM2066436	GSM2066432
Sample_02_168		Cell Line	Prostate	LNCaP	LNCaP	LNCaP	GSE73783	NCBI GEO/SRA	GSM1902615	GSM1902617
Sample_02_169		Cell Line	Prostate	LNCaP_R1881	LNCaP	LNCaP	GSE73994	NCBI GEO/SRA	GSM1907213	GSM1907217
Sample_02_170		Cell Line	Prostate	LNCaP_R1881_DOX	LNCaP	LNCaP	GSE73994	NCBI GEO/SRA	GSM1907214	GSM1907218
Sample_02_171		Cell Line	Lung	IMR-90_proliferating	IMR-90	IMR-90	GSE74238	NCBI GEO/SRA	GSM1915113	GSM1915119
Sample_02_172		Cell Line	Lung	IMR-90_quiescent	IMR-90	IMR-90	GSE74238	NCBI GEO/SRA	GSM1915114	GSM1915120
Sample_02_173		Cell Line	Lung	IMR-90_senescent	IMR-90	IMR-90	GSE74238	NCBI GEO/SRA	GSM1915115	GSM1915121
Sample_02_174		Cell Line	Lung	IMR-90_DMSO_2	IMR-90	IMR-90	GSE74238	NCBI GEO/SRA	GSM2098185	GSM2098187
Sample_02_175		Cell Line	Lung	IMR-90_Etoposide	IMR-90	IMR-90	GSE74238	NCBI GEO/SRA	GSM2098186	GSM2098188
Sample_02_176		Cell Line	Peripheral blood	LOUCY	LOUCY	LOUCY	GSE74311	NCBI GEO/SRA	GSM1916974	GSM1916975
Sample_02_177		Cell Line	Urinary bladder	J82	J82	J82	GSE75286	NCBI GEO/SRA	GSM1948902	GSM1948901
Sample_02_179		Cell Line	Urinary bladder	T24	T24	T24	GSE75286	NCBI GEO/SRA	GSM1948906	GSM1948905
Sample_02_180		Cell Line	Other	CJM	CJM	CJM	GSE75352	NCBI GEO/SRA	GSM1953837	GSM1953843
Sample_02_181		Cell Line	Other	COLO679	COLO679	COLO679	GSE75352	NCBI GEO/SRA	GSM1953838	GSM1953844
Sample_02_182		Cell Line	Other	LOX-IMVI	LOX IMVI	LOX-IMVI	GSE75352	NCBI GEO/SRA	GSM1953839	GSM1953845
Sample_02_183		Cell Line	Skin	SKMEL2	SKMEL2	SKMEL2	GSE75352	NCBI GEO/SRA	GSM1953840	GSM1953846
Sample_02_184		Cell Line	Skin	SKMEL30	SKMEL30	SKMEL30	GSE75352	NCBI GEO/SRA	GSM1953841	GSM1953847
Sample_02_185		Cell Line	Skin	UACC257	UACC257	UACC257	GSE75352	NCBI GEO/SRA	GSM1953842	GSM1953848
Sample_02_186		Cell Line	Stomach	AGS	AGS	AGS	GSE75595	NCBI GEO/SRA	GSM1960223	GSM1960224
Sample_02_187		Cell Line	Stomach	KATOIII	KATOIII	KATOIII	GSE75595	NCBI GEO/SRA	GSM1960225	GSM1960226
Sample_02_188		Cell Line	Stomach	MKN1	MKN1	MKN1	GSE75595	NCBI GEO/SRA	GSM1960227	GSM1960228
Sample_02_189		Cell Line	Stomach	SNU016	SNU016	SNU016	GSE75595	NCBI GEO/SRA	GSM1960231	GSM1960232
Sample_02_190		Cell Line	Stomach	SNU638	SNU638	SNU638	GSE75595	NCBI GEO/SRA	GSM1960233	GSM1960234
Sample_02_191		Cell Line	Stomach	SNU719	SNU719	SNU719	GSE75595	NCBI GEO/SRA	GSM1960235	GSM1960236
Sample_02_192		Cell Line	Stomach	MKN45	MKN45	MKN45	GSE75595	NCBI GEO/SRA	GSM2076193	GSM2076194
Sample_02_193		Tissue	Kidney	Patient_x750N	Patient_x750N	Patient_x750N	GSE75597	NCBI GEO/SRA	GSM1960253	GSM1960257
Sample_02_194		Tissue	Kidney	Patient_x750T	Patient_x750T	Patient_x750T	GSE75597	NCBI GEO/SRA	GSM1960254	GSM1960258
Sample_02_195		Cell Line	Stomach	OCUM1	OCUM1	OCUM1	GSE75898	NCBI GEO/SRA	GSM1969538	GSM1969536
Sample_02_196		Cell Line	Stomach	NCC59	NCC59	NCC59	GSE75898	NCBI GEO/SRA	GSM1969541	GSM1969539
Sample_02_197		Cell Line	Stomach	SNU1750	SNU1750	SNU1750	GSE75898	NCBI GEO/SRA	GSM1969544	GSM1969542
Sample_02_198		Cell Line	Stomach	SNU16	SNU16	SNU16	GSE75898	NCBI GEO/SRA	GSM1969547	GSM1969545
Sample_02_199		Cell Line	Stomach	KATO3	KATO3	KATO3	GSE75898	NCBI GEO/SRA	GSM1969549	GSM1969548
Sample_02_200		Cell Line	Stomach	RERF-GC-1B	RERF-GC-1B	RERF-GC-1B	GSE75898	NCBI GEO/SRA	GSM1969558	GSM1969559
Sample_02_201		Cell Line	Stomach	MKN7	MKN7	MKN7	GSE75898	NCBI GEO/SRA	GSM1969561	GSM1969562
Sample_02_202		Cell Line	Stomach	YCC7	YCC7	YCC7	GSE75898	NCBI GEO/SRA	GSM1969565	GSM1969566
Sample_02_203		Cell Line	Stomach	YCC21	YCC21	YCC21	GSE75898	NCBI GEO/SRA	GSM1969569	GSM1969570
Sample_02_204		Cell Line	Stomach	IM95	IM95	IM95	GSE75898	NCBI GEO/SRA	GSM1969572	GSM1969573
Sample_02_205		Tissue	Stomach	Gastric_Primary_Sample_T	Gastric Primary Sample	Gastric	GSE75898	NCBI GEO/SRA	GSM1969575	GSM1969576
Sample_02_206		Tissue	Stomach	Gastric_Primary_Sample_N	Gastric Primary Sample	Gastric	GSE75898	NCBI GEO/SRA	GSM1969578	GSM1969579
Sample_02_207		Cell Line	Stomach	FU97	FU97	FU97	GSE75898	NCBI GEO/SRA	GSM1969627	GSM1969628
Sample_02_208		Cell Line	Stomach	YCC3	YCC3	YCC3	GSE75898	NCBI GEO/SRA	GSM1969631	GSM1969632
Sample_02_209		Cell Line	Lung	MRC-5_MRC5_1DPT	MRC-5	MRC5	GSE75910	NCBI GEO/SRA	GSM1970132	GSM1970129
Sample_02_210		Cell Line	Lung	MRC-5_N_1DPT	MRC-5	MRC5	GSE75910	NCBI GEO/SRA	GSM1970134	GSM1970130
Sample_02_211		Cell Line	Lung	MRC-5_NFD_1DPT	MRC-5	MRC5	GSE75910	NCBI GEO/SRA	GSM1970136	GSM1970131
Sample_02_212		Cell Line	Lymphoblast	Raji_DMSO	Raji	Raji	GSE76191	NCBI GEO/SRA	GSM1976293	GSM1976298
Sample_02_213		Cell Line	Lymphoblast	Raji_JQ1	Raji	Raji	GSE76191	NCBI GEO/SRA	GSM1976303	GSM1976309
Sample_02_214		Cell Line	Embryo	H9_WT	H9	H9	GSE76626	NCBI GEO/SRA	GSM2029351	GSM2029353
Sample_02_215		Cell Line	Skin	NHEK_siGRHL3	NHEK	NHEK	GSE76691	NCBI GEO/SRA	GSM2035809	GSM2035808
Sample_02_216		Cell Line	Skin	NHEK_scramble	NHEK	NHEK	GSE76691	NCBI GEO/SRA	GSM2035816	GSM2035815
Sample_02_217		Cell Line	Mammary Gland	MCF-7_NS	MCF-7	MCF-7	GSE76732	NCBI GEO/SRA	GSM2036927	GSM2036933
Sample_02_218		Cell Line	Mammary Gland	MCF-7_PMA	MCF-7	MCF-7	GSE76732	NCBI GEO/SRA	GSM2036928	GSM2036934
Sample_02_219		Cell Line	Mammary Gland	MDA-MB-231	MDA-MB-231	MDA-MB-231	GSE76732	NCBI GEO/SRA	GSM2036929	GSM2036935
Sample_02_220		Cell Line	Brain	BE2C_1	BE2C	BE2C	GSE76783	NCBI GEO/SRA	GSM2037779	GSM2311765
Sample_02_221		Cell Line	Haematopoietic and Lymphoid Tissue_Blood	CCRF-CEM	CCRF-CEM	CCRF-CEM	GSE76783	NCBI GEO/SRA	GSM2037781	GSM2311757
Sample_02_222		Cell Line	Haematopoietic and Lymphoid Tissue_Blood	DU-528	DU.528	DU-528	GSE76783	NCBI GEO/SRA	GSM2037785	GSM2311758
Sample_02_223		Cell Line	Haematopoietic and Lymphoid Tissue_Blood	MOLT4_1	MOLT4	MOLT4	GSE76783	NCBI GEO/SRA	GSM2037790	GSM2311761
Sample_02_224		Cell Line	Haematopoietic and Lymphoid Tissue_Blood	P12-ICHIKAWA	P12-ICHIKAWA	P12-ICHIKAWA	GSE76783	NCBI GEO/SRA	GSM2037794	GSM2311762
Sample_02_225		Cell Line	Haematopoietic and Lymphoid Tissue_Blood	PF-382	PF-382	PF-382	GSE76783	NCBI GEO/SRA	GSM2037796	GSM2311763
Sample_02_226		Cell Line	Blood	KOPTK1	KOPTK1	KOPTK1	GSE76783	NCBI GEO/SRA	GSM2318734	GSM2311759
Sample_02_227		Cell Line	Oesophagus	TE7	TE7	TE7	GSE76859	NCBI GEO/SRA	GSM2039110	GSM2039111
Sample_02_228		Cell Line	Oesophagus	KYSE510	KYSE510	KYSE510	GSE76859	NCBI GEO/SRA	GSM2039112	GSM2039113
Sample_02_437		Cell Line	Oesophagus	KYSE70	KYSE70	KYSE70		NCBI GEO/SRA
Sample_02_229		Stem Cell	Umbilical cord	ID01	ID01	ID01	GSE77260	NCBI GEO/SRA	GSM2046837	GSM2046867
Sample_02_230		Stem Cell	Umbilical cord	ID60	ID60	ID60	GSE77260	NCBI GEO/SRA	GSM2046842	GSM2046872
Sample_02_231		Primary Cell	Tonsil	ILC1	Innate lymphoid cells (ILCs)	Innate lymphoid cells (ILCs)	GSE77299	NCBI GEO/SRA	GSM2048291	GSM2048294
Sample_02_232		Primary Cell	Tonsil	ILC3	Innate lymphoid cells (ILCs)	Innate lymphoid cells (ILCs)	GSE77299	NCBI GEO/SRA	GSM2048298	GSM2048301
Sample_02_233		Primary Cell	Tonsil	Th1	Th1,cytokine-secreting T helper cell (Th) counterparts.	Th1	GSE77299	NCBI GEO/SRA	GSM2048304	GSM2048306
Sample_02_234		Primary Cell	Tonsil	Th17	Th17,cytokine-secreting T helper cell (Th) counterparts.	Th17	GSE77299	NCBI GEO/SRA	GSM2048309	GSM2048311
Sample_02_235		Primary Cell	Peripheral blood	NK	NK,Natural Killer cells（Lymphocyte）	NK,Natural Killer cells（Lymphocyte）	GSE77299	NCBI GEO/SRA	GSM2048314	GSM2048316
Sample_02_236		Cell Line	Colon	V206	V206	V206	GSE77737	NCBI GEO/SRA	GSM2058034	GSM2058107
Sample_02_237		Cell Line	Colon	V389	V389	V389	GSE77737	NCBI GEO/SRA	GSM2058035	GSM2058108
Sample_02_240		Cell Line	Colon	V429_2	V429	V429	GSE77737	NCBI GEO/SRA	GSM2058038	GSM2058111
Sample_02_241		Cell Line	Colon	V456	V456	V456	GSE77737	NCBI GEO/SRA	GSM2058040	GSM2058112
Sample_02_242		Cell Line	Colon	V481	V481	V481	GSE77737	NCBI GEO/SRA	GSM2058042	GSM2058113
Sample_02_243		Other	Foreskin	foreskin_HFFs	foreskin HFFs	foreskin HFFs	GSE78096	NCBI GEO/SRA	GSM2066623	GSM2066626
Sample_02_244		Other	Foreskin	foreskin_D11	foreskin D11	foreskin D11	GSE78096	NCBI GEO/SRA	GSM2066625	GSM2066630
Sample_02_246		Cell Line	Mammary Gland	MCF-7_estradiol	MCF-7	MCF-7	GSE78913	NCBI GEO/SRA	GSM2175784	GSM2175786
Sample_02_247		Cell Line	Haematopoietic and Lymphoid Tissue_Blood	MOLT4_2	MOLT4	MOLT4	GSE79288	NCBI GEO/SRA	GSM2090931	GSM2090932
Sample_02_248		Cell Line	Haematopoietic and Lymphoid Tissue_Blood	MD901_shCREBBP	MD901	MD901	GSE79639	NCBI GEO/SRA	GSM2100286	GSM2100287
Sample_02_249		Cell Line	Haematopoietic and Lymphoid Tissue_Blood	MD901_WD	MD901	MD901	GSE79639	NCBI GEO/SRA	GSM2100297	GSM2100298
Sample_02_250		Tissue	Brain	tumormodel3691	tumor model: 3691	Brain	GSE79734	NCBI GEO/SRA	GSM2101766	GSM2101769
Sample_02_251		Cell Line	Bone Marrow	SH-SY5Y-MYCN-OFF	SH-SY5Y	SH-SY5Y	GSE80197	NCBI GEO/SRA	GSM2120706	GSM2120708
Sample_02_252		Cell Line	Other	IMR5-75-shMYCN-MYCN_high	IMR5-75	IMR5-75	GSE80197	NCBI GEO/SRA	GSM2120713	GSM2120715
Sample_02_253		Cell Line	Brain	BE2C_DMSO	BE2C	BE2C	GSE80445	NCBI GEO/SRA	GSM2127461	GSM2127463
Sample_02_254		Cell Line	Nervous System	IMR5-75	IMR5-75	IMR5-75	GSE80445	NCBI GEO/SRA	GSM2127467	GSM2127469
Sample_02_255		Cell Line	Haematopoietic and Lymphoid Tissue_blood	MOLM13	MOLM13	MOLM13	GSE80779	NCBI GEO/SRA	GSM2136938	GSM2136942
Sample_02_256		Cell Line	Peripheral blood	MV411	MV411	MV411	GSE80779	NCBI GEO/SRA	GSM2136946	GSM2136948
Sample_02_257		Tissue	Endometrioid	endometrioid_adenocarcinoma_TumorA	Tumor_A	Tumor_A	GSE81213	NCBI GEO/SRA	GSM2144749	GSM2144768
Sample_02_258		Other	Lung	NCI-H1299_EGFP-NEO_reporter_cells_DMSO	NCI-H1299 EGFP-NEO reporter cells	NCI-H1299 EGFP-NEO reporter cells	GSE81322	NCBI GEO/SRA	GSM2150362	GSM2150369
Sample_02_259		Other	Lung	NCI-H1299_EGFP-NEO_reporter_cells_SAHA	NCI-H1299 EGFP-NEO reporter cells	NCI-H1299 EGFP-NEO reporter cells	GSE81322	NCBI GEO/SRA	GSM2150370	GSM2150377
Sample_02_260		Other	Lung	NCI-H1299_EGFP-NEO_reporter_cells_SB939	NCI-H1299 EGFP-NEO reporter cells	NCI-H1299 EGFP-NEO reporter cells	GSE81322	NCBI GEO/SRA	GSM2150378	GSM2150385
Sample_02_261		Cell Line	Other	hFOB_differentiated	hFOB	hFOB	GSE82295	NCBI GEO/SRA	GSM2188465	GSM2188457
Sample_02_262		Cell Line	Other	hFOB_JQ1_differentiated	hFOB	hFOB	GSE82295	NCBI GEO/SRA	GSM2188467	GSM2188460
Sample_02_263		Cell Line	Other	hFOB_undifferentiated	hFOB	hFOB	GSE82295	NCBI GEO/SRA	GSM2188470	GSM2188462
Sample_02_264		Cell Line	Other	7250-empty	7250	7250	GSE83725	NCBI GEO/SRA	GSM2214081	GSM2214079
Sample_02_265		Cell Line	Other	7250-PAX3-FOXO1	7250	7250	GSE83725	NCBI GEO/SRA	GSM2214082	GSM2214080
Sample_02_266		Other	Bronchial	HBE(Primary human bronchial epithelial cells)	HBE(Primary human bronchial epithelial cells)	HBE	GSE85401	NCBI GEO/SRA	GSM2266289	GSM2266284
Sample_02_267		Cell Line	Kidney	786-O	786-O	786-O	GSE86087	NCBI GEO/SRA	GSM2293336	GSM2293333
Sample_02_268		Cell Line	Kidney	A-498	A-498	A-498	GSE86087	NCBI GEO/SRA	GSM2293338	GSM2293340
Sample_02_269		Cell Line	Kidney	HK-2	HK-2	HK-2	GSE86087	NCBI GEO/SRA	GSM2293342	GSM2293344
Sample_02_270		Primary Cell	Kidney	PCS-400	PCS-400	PCS-400	GSE86087	NCBI GEO/SRA	GSM2293347	GSM2293348
Sample_02_271		Cell Line	Kidney	20431713N	20431713N	20431713N	GSE86091	NCBI GEO/SRA	GSM2293405	GSM2293404
Sample_02_272		Cell Line	Kidney	20431713T	20431713T	20431713T	GSE86091	NCBI GEO/SRA	GSM2293409	GSM2293408
Sample_02_273		Cell Line	Endometriosis	hTERT_SCR	hTERT	hTERT	GSE86810	NCBI GEO/SRA	GSM2308934	GSM2308939
Sample_02_274		Cell Line	Endometriosis	hTERT_KD	hTERT	hTERT	GSE86810	NCBI GEO/SRA	GSM2308943	GSM2308948
Sample_02_275		Tissue	Retina	FW14	FW14	FW14	GSE86981	NCBI GEO/SRA	GSM2316309	GSM2316360
Sample_02_276		Tissue	Retina	FW15	FW15	FW15	GSE86981	NCBI GEO/SRA	GSM2316310	GSM2316361
Sample_02_277		Tissue	Retina	FW18	FW18	FW18	GSE86981	NCBI GEO/SRA	GSM2316311	GSM2316363
Sample_02_278		Tissue	Retina	FW24	FW24	FW24	GSE86981	NCBI GEO/SRA	GSM2316312	GSM2316366
Sample_02_279		Tissue	Retina	RB	RB	RB	GSE86981	NCBI GEO/SRA	GSM2316313	GSM2316368
Sample_02_280		Cell Line	Mammary Gland	SUM159_DMSO_24h	SUM159	SUM159	GSE87418	NCBI GEO/SRA	GSM2330561	GSM2330573
Sample_02_281		Cell Line	Bone	U2OS	U2OS	U2OS	GSE87831	NCBI GEO/SRA	GSM2341636	GSM2341640
Sample_02_282		Cell Line	Lung	IMR-90	IMR-90	IMR-90	GSE87831	NCBI GEO/SRA	GSM2341643	GSM2341645
Sample_02_283		Primary Cell	Haematopoietic and Lymphoid Tissue_blood	p7-CLL-patient_CD74	p7-CLL-patient_CD74	p7-CLL-patient_CD74	GSE88955	NCBI GEO/SRA	GSM2356348	GSM2356349
Sample_02_284		Tissue	Pelvis	patient 119	patient 119	patient 119	GSE89026	NCBI GEO/SRA	GSM2357597	GSM2357604
Sample_02_285		Cell Line	Liver	HuH7_untreat	HuH7	HuH7	GSE89212	NCBI GEO/SRA	GSM2360939	GSM2360954
Sample_02_286		Cell Line	Liver	HuH7_IL-1alpha_1h	HuH7	HuH7	GSE89212	NCBI GEO/SRA	GSM2360941	GSM2360955
Sample_02_288		Other	Tonsil	CB5_H3K27Ac	CB5	CB5	GSE89688	NCBI GEO/SRA	GSM2386722	GSM2386725
Sample_02_293		Cell Line	Pancreatic	L3-6_4SC-202	L3.6	L36	GSE90110	NCBI GEO/SRA	GSM2398386	GSM2398383
Sample_02_294		Cell Line	Pancreatic	L3-6_DMSO	L3.6	L36	GSE90110	NCBI GEO/SRA	GSM2398388	GSM2398380
Sample_02_295		Cell Line	Lung	A549_TGFβ_72h	A549	A549	GSE90565	NCBI GEO/SRA	GSM2406904	GSM2406898
Sample_02_296		Cell Line	Other	CLB-BER-Lud	CLB-BER-Lud	CLB-BER-Lud	GSE90683	NCBI GEO/SRA	GSM2664313	GSM2664314
Sample_02_297		Cell Line	Other	CLB-CAR	CLB-CAR	CLB-CAR	GSE90683	NCBI GEO/SRA	GSM2664315	GSM2664316
Sample_02_298		Cell Line	Other	CLB-GA	CLB-GA	CLB-GA	GSE90683	NCBI GEO/SRA	GSM2664317	GSM2664318
Sample_02_299		Cell Line	Other	CLB-MA	CLB-MA	CLB-MA	GSE90683	NCBI GEO/SRA	GSM2664321	GSM2664322
Sample_02_300		Cell Line	Other	CLB-PE	CLB-PE	CLB-PE	GSE90683	NCBI GEO/SRA	GSM2664323	GSM2664324
Sample_02_301		Cell Line	Other	GIMEN	GIMEN	GIMEN	GSE90683	NCBI GEO/SRA	GSM2664325	GSM2664326
Sample_02_302		Cell Line	Brain	IMR32	IMR32	IMR32	GSE90683	NCBI GEO/SRA	GSM2664327	GSM2664328
Sample_02_303		Cell Line	Other	LAN1	LAN1	LAN1	GSE90683	NCBI GEO/SRA	GSM2664329	GSM2664330
Sample_02_304		Cell Line	Other	N206	N206	N206	GSE90683	NCBI GEO/SRA	GSM2664331	GSM2664332
Sample_02_305		Cell Line	Other	SH-EP	SH-EP	SH-EP	GSE90683	NCBI GEO/SRA	GSM2664333	GSM2664334
Sample_02_306		Cell Line	Bone Marrow	SH-SY5Y	SH-SY5Y	SH-SY5Y	GSE90683	NCBI GEO/SRA	GSM2664335	GSM2664336
Sample_02_307		Cell Line	Other	SJNB12	SJNB12	SJNB12	GSE90683	NCBI GEO/SRA	GSM2664337	GSM2664338
Sample_02_308		Cell Line	Other	SJNB1	SJNB1	SJNB1	GSE90683	NCBI GEO/SRA	GSM2664339	GSM2664340
Sample_02_309		Cell Line	Other	SJNB6	SJNB6	SJNB6	GSE90683	NCBI GEO/SRA	GSM2664341	GSM2664342
Sample_02_310		Cell Line	Other	SJNB8	SJNB8	SJNB8	GSE90683	NCBI GEO/SRA	GSM2664343	GSM2664344
Sample_02_311		Cell Line	Other	SK-N-AS	SK-N-AS	SK-N-AS	GSE90683	NCBI GEO/SRA	GSM2664345	GSM2664346
Sample_02_312		Cell Line	Other	SK-N-BE_2-C	SK-N-BE(2)-C	SK-N-BE_2-C	GSE90683	NCBI GEO/SRA	GSM2664347	GSM2664348
Sample_02_313		Cell Line	Other	SK-N-DZ	SK-N-DZ	SK-N-DZ	GSE90683	NCBI GEO/SRA	GSM2664349	GSM2664350
Sample_02_314		Cell Line	Other	SK-N-FI	SK-N-FI	SK-N-FI	GSE90683	NCBI GEO/SRA	GSM2664351	GSM2664352
Sample_02_315		Cell Line	Other	TR14	TR14	TR14	GSE90683	NCBI GEO/SRA	GSM2664353	GSM2664354
Sample_02_316		Cell Line	Other	CHP212	CHP212	CHP212	GSE90683	NCBI GEO/SRA	GSM2664355	GSM2664356
Sample_02_317		Cell Line	Other	GICAN	GICAN	GICAN	GSE90683	NCBI GEO/SRA	GSM2664357	GSM2664358
Sample_02_318		Cell Line	Other	NB69	NB69	NB69	GSE90683	NCBI GEO/SRA	GSM2664359	GSM2664360
Sample_02_319		Cell Line	Other	NB-EBc1	NB-EBc1	NB-EBc1	GSE90683	NCBI GEO/SRA	GSM2664363	GSM2664364
Sample_02_320		Cell Line	Haematopoietic and Lymphoid Tissue_blood	MO1043_ICN1_HA_H3K27Ac_a	MO1043	MO1043	GSE92701	NCBI GEO/SRA	GSM2435527	GSM2435534
Sample_02_321		Cell Line	Haematopoietic and Lymphoid Tissue_blood	MO1043_ICN1_HA_H3K27Ac_b	MO1043	MO1043	GSE92701	NCBI GEO/SRA	GSM2435531	GSM2435534
Sample_02_322		Cell Line	Colon	Caco-2	Caco-2	Caco-2	GSE96069	NCBI GEO/SRA	GSM2532773	GSM2532774
Sample_02_323		Cell Line	Colon	RKO	RKO	RKO	GSE96069	NCBI GEO/SRA	GSM2532775	GSM2532776
Sample_02_324		Cell Line	Colon	SW48	SW48	SW48	GSE96069	NCBI GEO/SRA	GSM2532777	GSM2532778
Sample_02_325		Primary Cell	Liver	hepatocytes_d1	hepatocytes_d1	hepatocytes	GSE99301	NCBI GEO/SRA	GSM2644050	GSM2644057
Sample_02_326		Primary Cell	Liver	hepatocytes_d3	hepatocytes_d3	hepatocytes	GSE99301	NCBI GEO/SRA	GSM2644053	GSM2644058
Sample_02_327		Primary Cell	Liver	hepatocytes_d6	hepatocytes_d6	hepatocytes	GSE99301	NCBI GEO/SRA	GSM2644056	GSM2644059
Sample_02_328		Cell Line	Embryo	H9_naive	H9	H9	GSE99627	NCBI GEO/SRA	GSM2648925	GSM2648929
Sample_02_329		Cell Line	Embryo	H9_primed	H9	H9	GSE99627	NCBI GEO/SRA	GSM2648926	GSM2648930
Sample_02_330		Stem Cell	Other	MHG	MHG	MHG	GSE52657	NCBI GEO/SRA	GSM1273670	GSM1273667
Sample_02_331		Cell Line	Haematopoietic and Lymphoid Tissue_blood	MOLM14_untreated	MOLM14	MOLM14	GSE65138	NCBI GEO/SRA	GSM1587893	GSM1587891
Sample_02_332		Cell Line	Haematopoietic and Lymphoid Tissue_blood	MOLM14_DMSO_9	MOLM14	MOLM14	GSE65138	NCBI GEO/SRA	GSM1587909	GSM1587908
Sample_02_333		Cell Line	Haematopoietic and Lymphoid Tissue_blood	MOLM14_DMSO_10	MOLM14	MOLM14	GSE65138	NCBI GEO/SRA	GSM1587911	GSM1587910
Sample_02_334		Cell Line	Haematopoietic and Lymphoid Tissue_blood	MOLM14_CA25_11	MOLM14	MOLM14	GSE65138	NCBI GEO/SRA	GSM1587913	GSM1587912
Sample_02_335		Cell Line	Haematopoietic and Lymphoid Tissue_blood	MOLM14_CA25_12	MOLM14	MOLM14	GSE65138	NCBI GEO/SRA	GSM1587915	GSM1587914
Sample_02_336		Cell Line	Haematopoietic and Lymphoid Tissue_blood	SET2	SET2	SET-2	GSE65138	NCBI GEO/SRA	GSM1587921	GSM1587920
Sample_02_337		Cell Line	Peripheral blood	MV411_untreat	MV411	MV411	GSE65138	NCBI GEO/SRA	GSM1587925	GSM1587924
Sample_02_338		Cell Line	Brain	BE2	BE2	BE2	GSE65664	NCBI GEO/SRA	GSM1680101	GSM1680103
Sample_02_339		Cell Line	Brain	NGP	NGP	NGP	GSE65664	NCBI GEO/SRA	GSM1680104	GSM1680106
Sample_02_340		Cell Line	Brain	BE2C_2	BE2C	BE2C	GSE65664	NCBI GEO/SRA	GSM1680107	GSM1680108
Sample_02_341		Cell Line	Bone Marrow	SH-SY5Y_untreat	SH-SY5Y	SH-SY5Y	GSE65664	NCBI GEO/SRA	GSM1602665	GSM1602669
Sample_02_342		Primary Cell	Liver	HSPCs_F0	HSPCs (F0)	HSPCs__F0	GSE70660	NCBI GEO/SRA	GSM1816073	GSM1816094
Sample_02_343		Primary Cell	Bone Marrow	HSPC_A0	HSPCs (A0)	HSPCs__A0	GSE70660	NCBI GEO/SRA	GSM1816075	GSM1816095
Sample_02_344		Primary Cell	Haematopoietic and Lymphoid Tissue_Blood	CD34	CD34+ from blood	CD34+ from blood	GSE71809	NCBI GEO/SRA	GSM2152595	GSM2152598
Sample_02_345		Primary Cell	Blood	AML8	AML blast cells from blood	AML_blast	GSE71809	NCBI GEO/SRA	GSM2152602	GSM1846177
Sample_02_346		Primary Cell	Blood	AML10	AML blast cells from blood	AML_blast	GSE71809	NCBI GEO/SRA	GSM2152605	GSM1846207
Sample_02_347		Primary Cell	Blood	AML11	AML blast cells from blood	AML_blast	GSE71809	NCBI GEO/SRA	GSM2152609	GSM1846188
Sample_02_348		Cell Line	Haematopoietic and Lymphoid Tissue_Blood	CUTLL1_wild-type	CUTLL1	CUTLL1	GSE72175	NCBI GEO/SRA	GSM1857031	GSM1857030
Sample_02_349		Cell Line	Haematopoietic and Lymphoid Tissue_Blood	CUTLL1_dimer-mutant	CUTLL1	CUTLL1	GSE72175	NCBI GEO/SRA	GSM1857033	GSM1857032
Sample_02_350		Tissue	Dorsolateral prefrontal cortex	dorsolateral-prefrontal-cortex	dorsolateral prefrontal cortex	dorsolateral prefrontal cortex	GSE72468	NCBI GEO/SRA	GSM1866052	GSM1866054
Sample_02_351		Tissue	Hippocampus	hippocampus	hippocampus	hippocampus	GSE72468	NCBI GEO/SRA	GSM1866055	GSM1866057
Sample_02_352		Cell Line	Colon	HCT116	HCT116	HCT116	GSE73319	NCBI GEO/SRA	GSM1890730	GSM1890731
Sample_02_353		Cell Line	Colon	HT29	HT29	HT29	GSE73319	NCBI GEO/SRA	GSM1890734	GSM1890735
Sample_02_354		Cell Line	Colon	Colo205	Colo205	Colo205	GSE73319	NCBI GEO/SRA	GSM1890738	GSM1890739
Sample_02_355		Cell Line	Colon	HCT15	HCT15	HCT15	GSE73319	NCBI GEO/SRA	GSM1890742	GSM1890743
Sample_02_356		Cell Line	Colon	Sw480	Sw480	Sw480	GSE73319	NCBI GEO/SRA	GSM1890746	GSM1890747
Sample_02_357		Cell Line	Colon	Colo320	Colo320	Colo320	GSE73319	NCBI GEO/SRA	GSM1890750	GSM1890751
Sample_02_358		Cell Line	Colon	LS180	LS180	LS180	GSE73319	NCBI GEO/SRA	GSM1890754	GSM1890756
Sample_02_359		Cell Line	Colon	Colo741	Colo741	Colo741	GSE73319	NCBI GEO/SRA	GSM1890757	GSM1890759
Sample_02_360		Cell Line	Haematopoietic and Lymphoid Tissue_Blood	SEM	SEM	SEM	GSE74812	NCBI GEO/SRA	GSM1934089	GSM1934094
Sample_02_361		Cell Line	Colon	HT29_DMSO	HT29	HT29	GSE77039	NCBI GEO/SRA	GSM2042874	GSM2042894
Sample_02_362		Cell Line	Other	REH	REH	REH	GSE79870	NCBI GEO/SRA	GSM2107710	GSM2107711
Sample_02_363		Cell Line	Other	697	697	697	GSE79870	NCBI GEO/SRA	GSM2107712	GSM2107713
Sample_02_364		Cell Line	Other	CTR	CTR	CTR	GSE83726	NCBI GEO/SRA	GSM2214085	GSM2214086
Sample_02_365		Tissue	Other	NCI0075	NCI0075	NCI0075	GSE83726	NCBI GEO/SRA	GSM2214087	GSM2214088
Sample_02_366		Tissue	Other	NCI0082	NCI0082	NCI0082	GSE83726	NCBI GEO/SRA	GSM2214089	GSM2214090
Sample_02_367		Tissue	Muscle	NS129	NS129	NS129	GSE83726	NCBI GEO/SRA	GSM2214091	GSM2214092
Sample_02_368		Tissue	Muscle	NS134	NS134	NS134	GSE83726	NCBI GEO/SRA	GSM2214093	GSM2214094
Sample_02_369		Cell Line	Other	RD	RD	RD	GSE83726	NCBI GEO/SRA	GSM2214095	GSM2214096
Sample_02_370		Cell Line	Other	RH4	RH4	RH4	GSE83726	NCBI GEO/SRA	GSM2214104	GSM2214110
Sample_02_371		Cell Line	Other	RH5	RH5	RH5	GSE83726	NCBI GEO/SRA	GSM2214121	GSM2214122
Sample_02_372		Tissue	Other	RMS008	RMS008	RMS008	GSE83726	NCBI GEO/SRA	GSM2214123	GSM2214124
Sample_02_373		Tissue	Other	RMS206	RMS206	RMS206	GSE83726	NCBI GEO/SRA	GSM2214125	GSM2214126
Sample_02_374		Tissue	Other	RMS209	RMS209	RMS209	GSE83726	NCBI GEO/SRA	GSM2214127	GSM2214128
Sample_02_375		Tissue	Other	RMS216	RMS216	RMS216	GSE83726	NCBI GEO/SRA	GSM2214129	GSM2214130
Sample_02_376		Tissue	Other	RMS237	RMS237	RMS237	GSE83726	NCBI GEO/SRA	GSM2214131	GSM2214132
Sample_02_377		Tissue	Other	RMS238	RMS238	RMS238	GSE83726	NCBI GEO/SRA	GSM2214133	GSM2214134
Sample_02_378		Cell Line	Other	SCMC	SCMC	SCMC	GSE83726	NCBI GEO/SRA	GSM2214135	GSM2214136
Sample_02_379		Cell Line	Muscle	RD-Fusion-Negative-Rhabdomyosarcoma	RD Fusion Negative Rhabdomyosarcoma cell line	RD	GSE84628	NCBI GEO/SRA	GSM2243113	GSM2243114
Sample_02_380		Cell Line	Other	RH18	RH18 Fusion Negative Rhabdomyosarcoma cell line	RH18	GSE84628	NCBI GEO/SRA	GSM2243115	GSM2243117
Sample_02_381		Primary Cell	Other	purified cardiomyocyte WT	purified cardiomyocyte WT	purified cardiomyocyte WT	GSE85628	NCBI GEO/SRA	GSM2280005	GSM2280009
Sample_02_382		Primary Cell	Other	purified cardiomyocyte G296S mutants	purified cardiomyocyte G296S mutants	purified cardiomyocyte G296S mutants	GSE85628	NCBI GEO/SRA	GSM2280036	GSM2280040
Sample_02_383		Other	Haematopoietic and Lymphoid Tissue_blood	Ik6pre-BALL+TET-emptyvector	Ik6 pre-B ALL + TET-empty vector	Ik6 pre-B ALL + TET-empty vector	GSE90656	NCBI GEO/SRA	GSM2410100	GSM2410108
Sample_02_384		Other	Haematopoietic and Lymphoid Tissue_blood	Ik6pre-BALL+TET-Ik1	Ik6 pre-B ALL + TET-Ik1	Ik6 pre-B ALL + TET-Ik1	GSE90656	NCBI GEO/SRA	GSM2410102	GSM2410109
Sample_02_385		Primary Cell	LN	CD19+_B_cells_FL3A	CD19+ B cells	CD19+ B cells	GSE62245	NCBI GEO/SRA	GSM1523532	GSM1523533
Sample_02_386		Primary Cell	LN	CD19+_B_cells_FL1-2	CD19+ B cells	CD19+ B cells	GSE62245	NCBI GEO/SRA	GSM1523535	GSM1523537
Sample_02_387		Primary Cell	LN	CD19+_B_cells_nhl_FL1-2	CD19+ B cells	CD19+ B cells	GSE62245	NCBI GEO/SRA	GSM1523544	GSM1523546
Sample_02_388		Primary Cell	Tonsil	CD19+_CD10+_CD44low_CXCR4+_B_cells	CD19+/CD10+/CD44low/CXCR4+ B cells	CD19+/CD10+/CD44low/CXCR4+ B cells	GSE62245	NCBI GEO/SRA	GSM1523578	GSM1523580
Sample_02_389		Primary Cell	Peripheral blood	CD19+_B_cells_nhl	CD19+ B cells	CD19+ B cells	GSE62245	NCBI GEO/SRA	GSM1523620	GSM1523621
Sample_02_390		Primary Cell	Peripheral blood	CD19+_B_cells	CD19+ B cells	CD19+ B cells	GSE62245	NCBI GEO/SRA	GSM1523622	GSM1523623
Sample_02_391		Primary Cell	Activated (IL4, anti-CD40, IgM, and IgD) peripheral blood	CD19+_B_cells_Activated_M	CD19+ B cells	CD19+ B cells	GSE62245	NCBI GEO/SRA	GSM1523610	GSM1523612
Sample_02_393		Primary Cell	Activated (IL4, anti-CD40, IgM, and IgD) peripheral blood	CD19+_B_cells_Activated_F	CD19+ B cells	CD19+ B cells	GSE62245	NCBI GEO/SRA	GSM1523618	GSM1523619
Sample_02_394		Cell Line	Mammary Gland	T-47D_2	T-47D	T-47D	GSE65201	NCBI GEO/SRA	GSM1589474	GSM1589473
Sample_02_395		Cell Line	Mammary Gland	BT-549	BT-549	BT-549	GSE65201	NCBI GEO/SRA	GSM1589476	GSM1589475
Sample_02_396		Cell Line	Skin	NHEK-D	NHEK	NHEK	GSE68257	NCBI GEO/SRA	GSM1666386	GSM1666385
Sample_02_397		Cell Line	Mammary Gland	CAL51-MCF-7	CAL51-MCF-7	CAL51-MCF-7	GSE69112	NCBI GEO/SRA	GSM1693016	GSM1693028
Sample_02_398		Cell Line	Mammary Gland	MDA-MB-231-MCF-7	MDA-MB-231-MCF-7	MDA-MB-231-MCF-7	GSE69112	NCBI GEO/SRA	GSM1693019	GSM1693031
Sample_02_399		Cell Line	Mammary Gland	SUM159PT-BT-474	SUM159PT-BT-474	SUM159PT-BT-474	GSE69112	NCBI GEO/SRA	GSM1693020	GSM1693032
Sample_02_400		Cell Line	Mammary Gland	SUM159PT-MCF-7	SUM159PT-MCF-7	SUM159PT-MCF-7	GSE69112	NCBI GEO/SRA	GSM1693022	GSM1693033
Sample_02_401		Cell Line	Mammary Gland	SUM159PT-T47D	SUM159PT-T47D	SUM159PT-T47D	GSE69112	NCBI GEO/SRA	GSM1693023	GSM1693034
Sample_02_402		Cell Line	Mammary Gland	SUM159PT-ZR-75-1	SUM159PT-ZR-75-1	SUM159PT-ZR-75-1	GSE69112	NCBI GEO/SRA	GSM1693024	GSM1693035
Sample_02_403		Cell Line	Mammary Gland	T-47D_untreat	T-47D	T-47D	GSE69112	NCBI GEO/SRA	GSM1693025	GSM1693036
Sample_02_404		Cell Line	Mammary Gland	ZR-75-1_2	ZR-75-1	ZR-75-1	GSE69112	NCBI GEO/SRA	GSM1693026	GSM1693037
Sample_02_405		Cell Line	Mammary Gland	ZR-75-30_parental	ZR-75-30	ZR-75-30	GSE71323	NCBI GEO/SRA	GSM1832646	GSM1832650
Sample_02_406		Cell Line	Mammary Gland	ZR-75-30_KO	ZR-75-30	ZR-75-30	GSE71323	NCBI GEO/SRA	GSM1832647	GSM1832651
Sample_02_407		Cell Line	Brain	BT16	BT16	BT16	GSE71504	NCBI GEO/SRA	GSM1835890	GSM1835906
Sample_02_408		Cell Line	Kidney	G401_Dox	G401	G401	GSE71504	NCBI GEO/SRA	GSM1835873	GSM1835901
Sample_02_409		Cell Line	Kidney	G401_NoDox	G401	G401	GSE71504	NCBI GEO/SRA	GSM1835878	GSM1835902
Sample_02_410		Cell Line	Brain	BT16_NoDox	BT16	BT16	GSE71504	NCBI GEO/SRA	GSM1835887	GSM1835905
Sample_02_411		Cell Line	Liver	TTC549_untreated	TTC549	TTC549	GSE71504	NCBI GEO/SRA	GSM1835895	GSM1835907
Sample_02_412		Cell Line	Liver	TTC549_Doxycycline	TTC549	TTC549	GSE71504	NCBI GEO/SRA	GSM1835900	GSM1835908
Sample_02_413		Tissue	Brain	GBM_2493	GBM_2493	GBM_2493	GSE72468	NCBI GEO/SRA	GSM1866060	GSM1866061
Sample_02_414		Cell Line	Other	BJEL	BJEL	BJEL	GSE72532	NCBI GEO/SRA	GSM1869142	GSM1869145
Sample_02_415		Cell Line	Stomach	YCC22	YCC22	YCC22	GSE75898	NCBI GEO/SRA	GSM1969634	GSM1969635
Sample_02_416		Cell Line	Embryo	H9_Het	H9	H9	GSE76626	NCBI GEO/SRA	GSM2029356	GSM2029358
Sample_02_417		Cell Line	Embryo	H9_Null	H9	H9	GSE76626	NCBI GEO/SRA	GSM2029361	GSM2029363
Sample_02_418		Cell Line	Embryo	H9_Null+EZH2	H9	H9	GSE76626	NCBI GEO/SRA	GSM2029366	GSM2029368
Sample_02_419		Cell Line	Other	LHCN-M2_nodox	LHCN-M2	LHCN-M2	GSE78158	NCBI GEO/SRA	GSM2068356	GSM2068355
Sample_02_420		Cell Line	Other	LHCN-M2_dox_6h	LHCN-M2	LHCN-M2	GSE78158	NCBI GEO/SRA	GSM2068364	GSM2068362
Sample_02_421		Cell Line	Brain	BE2C_3	BE2C	BE2C	GSE80197	NCBI GEO/SRA	GSM2120701	GSM2120703
Sample_02_422		Other	Lung	NCI-H1299_EGFP-NEO_reporter_cells_DACSB	NCI-H1299 EGFP-NEO reporter cells	NCI-H1299 EGFP-NEO reporter cells	GSE81322	NCBI GEO/SRA	GSM2150354	GSM2150361
Sample_02_423		Cell Line	Skin	A375	A375	A375	GSE82332	NCBI GEO/SRA	GSM2190579	GSM2190580
Sample_02_424		Cell Line	Colon	SW620	SW620	SW620	GSE96069	NCBI GEO/SRA	GSM2532779	GSM2532780
Sample_02_425		Cell Line	Malignant pleural fluid posthumously	ZNF532-NUT_24335	ZNF532-NUT 24335	ZNF532-NUT_24335	GSE96775	NCBI GEO/SRA	GSM2543130	GSM2543126
Sample_02_426		Cell Line	Colon	HCT116_NONT	HCT116	HCT116	GSE97527	NCBI GEO/SRA	GSM2667958	GSM2571023
Sample_02_427		Cell Line	Colon	HCT116_shPAF1	HCT116	HCT116	GSE97527	NCBI GEO/SRA	GSM2667960	GSM2571026
Sample_02_428		Cell Line	Kidney	12364284_VHL-	12364284	12364284	GSE102095	NCBI GEO/SRA	GSM2723842	GSM2723845
Sample_02_429		Cell Line	Kidney	12364284_VHL+	12364284	12364284	GSE102095	NCBI GEO/SRA	GSM2723846	GSM2723849
Sample_02_430		Cell Line	Kidney	12364284	12364284	12364284	GSE86087	NCBI GEO/SRA	GSM2293322	GSM2293323
Sample_02_431		Primary Cell	Peripheral blood	CD34+HSPC-derived-erythroid-precursors	Erythroid precursor cells	Erythroid precursor cells	GSE93372	NCBI GEO/SRA	GSM2452104	GSM2452105
Sample_02_433		Other	Lung	NCI-H1299_EGFP-NEO_reporter_cells_DAC	NCI-H1299 EGFP-NEO reporter cells	NCI-H1299 EGFP-NEO reporter cells	GSE81322	NCBI GEO/SRA	GSM2150346	GSM2150353
Sample_02_434		Cell Line	Kidney	HEK293	HEK293	293	GSE81696	NCBI GEO/SRA	GSM2171416	GSM2171418
Sample_02_435		Cell Line	Kidney	HEK293A_WT-MEF2B_DMSO_6h	HEK293A	HEK293A	GSE67455	NCBI GEO/SRA	GSM1647364	GSM1647372
Sample_02_436		Cell Line	Kidney	HEK293A_empty-vector_DMSO_6h	HEK293A	HEK293A	GSE67455	NCBI GEO/SRA	GSM1647366	GSM1647374
Sample_03_001		Primary Cell	Foreskin	foreskin-keratinocyte	foreskin-keratinocyte	foreskin-keratinocyte	-	GGR	ENCSR736ZEG	ENCSR982AYN
Sample_03_002		Primary Cell	Foreskin	foreskin-keratinocyte-calcium2.5day	foreskin-keratinocyte	foreskin-keratinocyte	-	GGR	ENCSR709ABP	ENCSR113CMI
Sample_03_003		Primary Cell	Foreskin	foreskin-keratinocyte-calcium5.5day	foreskin-keratinocyte	foreskin-keratinocyte	-	GGR	ENCSR637ISS	ENCSR528SMB
Sample_03_004		Cell Line	Lung	A549_dexamethasone_4h	A549	A549	GSE91282|GSE91347	GGR	ENCSR543ZVZ	ENCSR872BBM
Sample_03_005		Cell Line	Lung	A549_dexamethasone_0.5h	A549	A549	GSE91201|GSE91274	GGR	ENCSR102XUM	ENCSR491TAD
Sample_03_007		Cell Line	Lung	A549_dexamethasone_12h	A549	A549	GSE91263|GSE91286	GGR	ENCSR435JKM	ENCSR549SVK
Sample_03_008		Cell Line	Lung	A549_dexamethasone_7h	A549	A549	GSE91292|GSE91241	GGR	ENCSR569IBY	ENCSR317VER
Sample_03_009		Cell Line	Lung	A549_dexamethasone_3h	A549	A549	GSE91248|GSE91242	GGR	ENCSR350EFV	ENCSR325PXS
Sample_03_010		Cell Line	Lung	A549_dexamethasone_1h	A549	A549	GSE91225|GSE91285	GGR	ENCSR242TBH	ENCSR548SPY
Sample_03_011		Cell Line	Lung	A549_dexamethasone_5h	A549	A549	GSE91326|GSE91304	GGR	ENCSR716XDB	ENCSR627RBH
Sample_03_013		Cell Line	Lung	A549	A549	A549	GSE91337|GSE91343	GGR	ENCSR783SNV	ENCSR838ZAU
Sample_03_014		Cell Line	Lung	A549_dexamethasone_2h	A549	A549	GSE91301|GSE91246	GGR	ENCSR614NPG	ENCSR344ERJ
Sample_03_015		Cell Line	Lung	A549_dexamethasone_8h	A549	A549	GSE91226|GSE91232	GGR	ENCSR250EHC	ENCSR274VPI
Sample_03_016		Cell Line	Lung	A549_dexamethasone_6h	A549	A549	GSE91245|GSE91349	GGR	ENCSR340NAL	ENCSR887SZF
